# Supplementary material for: Sequence Analysis and Comparative Study of the Protein Subunits of Archaeal RNase P
Source: Biomolecules. 2016 Apr 20;6(2):22. doi: 10.3390/biom6020022 (PMC4919917; doi:10.3390/biom6020022)
Supplement: Supplementary file 1 [file biomolecules-06-00022-s001.zip]

Archive with 3 entries (2 files):
- biomolecules-123063-supplementary-publish/
- biomolecules-123063-supplementary-publish/biomolecules-123063-suppl.-final.pdf
- biomolecules-123063-supplementary-publish/MSamanta_Supplementary_Tables.xls
