# Supplementary material for: Sequence Analysis and Comparative Study of the Protein Subunits of Archaeal RNase P
Source: Biomolecules. 2016 Apr 20;6(2):22. doi: 10.3390/biom6020022 (PMC4919917; doi:10.3390/biom6020022)
Supplement: Supplementary file 1 [file biomolecules-06-00022-s001.zip › biomolecules-123063-supplementary-publish/MSamanta_Supplementary_Tables.xls]

## Sheet: Table S1A
Table S1. Archaeal genomes available from the NCBI database
(A) Distribution of RPPs in different archaeal phyla
Phyla	Available genomes	Complete genomes	Considered among reduced set	RPP29 present?	POP5 present?	RPP30 present?	RPP21 present?	L7Ae present?
Euryarchaeota	446	151	83	Y	Y	Y	Y	Y
Crenarchaeota	119	67	21	Y	Y	Y	Y	Y
Thaumarchaeota	60	11	14	Y	Y	Y	Y	Y
Nanoarchaeota	10	1	1	N (Y*)	N (Y*)	N (Y*)	N (Y*)	Y
Bathyarchaeota	8	0	1	Y	Y	Y	Y	Y
Nanohaloarchaeota	4	0	2	Y	Y	Y	Y	Y
Diapherotrites	3	0	1	Y	Y	Y	Y	Y
Aenigmarchaeota	3	0	1	Y	N	N	Y	Y
Parvarchaeota	1	0	1	N	N	N	Y	Y
Lokiarchaeota	1	0	1	Y	Y	Y	Y	Y
Korarchaeota	1	1	1	Y	N	N	Y	Y
unclassified/environmental	22	5	0
Total	678	236	127
* For Nanoarchaeota, the fully assembled genome of N. equitans does not contain RPP29, POP5, RPP30 and RPP21. However, all five RPPs were found in one or more partially assembled Nanoarchaeota genomes.

## Sheet: Table S1B
(B) Complete list of archaeal genomes. Genomes highlighted in yellow are part of the reduced list of 127 genomes used for loci analysis
Genome ID	Organism	Status
Crenarchaeota/sim-GCA_000213215.1_ASM21321v1_genomic.fna	Acidianus hospitalis W1	Complete Genome
Crenarchaeota/sim-GCA_000144915.1_ASM14491v1_genomic.fna	Acidilobus saccharovorans 345-15	Complete Genome
Crenarchaeota/sim-GCA_000591035.1_ASM59103v1_genomic.fna	Aeropyrum camini SY1 = JCM 12091	Complete Genome
Crenarchaeota/sim-GCA_001316065.1_ASM131606v1_genomic.fna	Aeropyrum camini SY1 = JCM 12091	Contig
Crenarchaeota/sim-GCA_000011125.1_ASM1112v1_genomic.fna	Aeropyrum pernix K1	Complete Genome
Crenarchaeota/sim-GCA_000317795.1_ASM31779v1_genomic.fna	Caldisphaera lagunensis DSM 15908	Complete Genome
Crenarchaeota/sim-GCA_000018305.1_ASM1830v1_genomic.fna	Caldivirga maquilingensis IC-167	Complete Genome
Crenarchaeota/sim-GCA_000632495.1_AciCop1.0_genomic.fna	Candidatus Acidianus copahuensis	Contig
Crenarchaeota/sim-GCA_000380705.1_ASM38070v1_genomic.fna	Crenarchaeota archaeon SCGC AAA471-B05	Contig
Crenarchaeota/sim-GCA_000405885.1_ASM40588v1_genomic.fna	Crenarchaeota archaeon SCGC AAA471-B23	Contig
Crenarchaeota/sim-GCA_000402895.1_ASM40289v1_genomic.fna	Crenarchaeota archaeon SCGC AAA471-C03	Contig
Crenarchaeota/sim-GCA_000402095.1_ASM40209v1_genomic.fna	Crenarchaeota archaeon SCGC AAA471-L13	Contig
Crenarchaeota/sim-GCA_000399825.1_ASM39982v1_genomic.fna	Crenarchaeota archaeon SCGC AAA471-L14	Contig
Crenarchaeota/sim-GCA_000398765.1_ASM39876v1_genomic.fna	Crenarchaeota archaeon SCGC AAA471-O08	Contig
Crenarchaeota/sim-GCA_000494205.1_Geoarchaeota_archaeon_OTU_1_genomic.fna	crenarchaeote JGI-OTU-1	Contig
Crenarchaeota/sim-GCA_000371945.1_ASM37194v1_genomic.fna	crenarchaeote SCGC AAA261-C22	Contig
Crenarchaeota/sim-GCA_000375565.1_ASM37556v1_genomic.fna	crenarchaeote SCGC AAA261-F05	Contig
Crenarchaeota/sim-GCA_000375605.1_ASM37560v1_genomic.fna	crenarchaeote SCGC AAA261-G18	Contig
Crenarchaeota/sim-GCA_000372145.1_ASM37214v1_genomic.fna	crenarchaeote SCGC AAA261-L14	Contig
Crenarchaeota/sim-GCA_000375665.1_ASM37566v1_genomic.fna	crenarchaeote SCGC AAA261-L22	Contig
Crenarchaeota/sim-GCA_000376005.1_ASM37600v1_genomic.fna	crenarchaeote SCGC AAA261-N13	Contig
Crenarchaeota/sim-GCA_000375685.1_ASM37568v1_genomic.fna	crenarchaeote SCGC AAA261-N23	Contig
Crenarchaeota/sim-GCA_000513855.1_ASM51385v1_genomic.fna	Desulfurococcus amylolyticus Z-533	Scaffold
Crenarchaeota/sim-GCA_000231015.3_ASM23101v3_genomic.fna	Desulfurococcus fermentans DSM 16532	Complete Genome
Crenarchaeota/sim-GCA_000020905.1_ASM2090v1_genomic.fna	Desulfurococcus kamchatkensis 1221n	Complete Genome
Crenarchaeota/sim-GCA_001006085.1_ASM100608v1_genomic.fna	Desulfurococcus mobilis DSM 2161	Scaffold
Crenarchaeota/sim-GCA_000186365.1_ASM18636v1_genomic.fna	Desulfurococcus mucosus DSM 2162	Complete Genome
Crenarchaeota/sim-GCA_000258425.1_ASM25842v1_genomic.fna	Fervidicoccus fontis Kam940	Complete Genome
Crenarchaeota/sim-GCA_000015145.1_ASM1514v1_genomic.fna	Hyperthermus butylicus DSM 5456	Complete Genome
Crenarchaeota/sim-GCA_000017945.1_ASM1794v1_genomic.fna	Ignicoccus hospitalis KIN4/I	Complete Genome
Crenarchaeota/sim-GCA_001481685.1_ASM148168v1_genomic.fna	Ignicoccus islandicus DSM 13165	Complete Genome
Crenarchaeota/sim-GCA_000145985.1_ASM14598v1_genomic.fna	Ignisphaera aggregans DSM 17230	Complete Genome
Crenarchaeota/sim-GCA_000204925.1_ASM20492v1_genomic.fna	Metallosphaera cuprina Ar-4	Complete Genome
Crenarchaeota/sim-GCA_001315825.1_ASM131582v1_genomic.fna	Metallosphaera hakonensis JCM 8857	Contig
Crenarchaeota/sim-GCA_000016605.1_ASM1660v1_genomic.fna	Metallosphaera sedula DSM 5348	Complete Genome
Crenarchaeota/sim-GCA_000747605.1_ASM74760v1_genomic.fna	Metallosphaera sedula	Chromosome
Crenarchaeota/sim-GCA_001266655.1_ASM126665v1_genomic.fna	Metallosphaera sedula	Complete Genome
Crenarchaeota/sim-GCA_001266675.1_ASM126667v1_genomic.fna	Metallosphaera sedula	Complete Genome
Crenarchaeota/sim-GCA_001266695.1_ASM126669v1_genomic.fna	Metallosphaera sedula	Complete Genome
Crenarchaeota/sim-GCA_001266715.1_ASM126671v1_genomic.fna	Metallosphaera sedula	Complete Genome
Crenarchaeota/sim-GCA_001266735.1_ASM126673v1_genomic.fna	Metallosphaera sedula	Complete Genome
Crenarchaeota/sim-GCA_000243315.1_ASM24331v1_genomic.fna	Metallosphaera yellowstonensis MK1	Scaffold
Crenarchaeota/sim-GCA_001273375.1_ASM127337v1_genomic.fna	miscellaneous Crenarchaeota group archaeon SMTZ1-55	Scaffold
Crenarchaeota/sim-GCA_001273495.1_ASM127349v1_genomic.fna	miscellaneous Crenarchaeota group archaeon SMTZ-80	Contig
Crenarchaeota/sim-GCA_001273345.1_ASM127334v1_genomic.fna	miscellaneous Crenarchaeota group-1 archaeon SG8-32-1	Contig
Crenarchaeota/sim-GCA_001273335.1_ASM127333v1_genomic.fna	miscellaneous Crenarchaeota group-1 archaeon SG8-32-3	Contig
Crenarchaeota/sim-GCA_001273415.1_ASM127341v1_genomic.fna	miscellaneous Crenarchaeota group-15 archaeon DG-45	Scaffold
Crenarchaeota/sim-GCA_001273385.1_ASM127338v1_genomic.fna	miscellaneous Crenarchaeota group-6 archaeon AD8-1	Contig
Crenarchaeota/sim-GCA_000007225.1_ASM722v1_genomic.fna	Pyrobaculum aerophilum str. IM2	Complete Genome
Crenarchaeota/sim-GCA_000016385.1_ASM1638v1_genomic.fna	Pyrobaculum arsenaticum DSM 13514	Complete Genome
Crenarchaeota/sim-GCA_000015805.1_ASM1580v1_genomic.fna	Pyrobaculum calidifontis JCM 11548	Complete Genome
Crenarchaeota/sim-GCA_000234805.1_ASM23480v1_genomic.fna	Pyrobaculum ferrireducens	Complete Genome
Crenarchaeota/sim-GCA_000015205.1_ASM1520v1_genomic.fna	Pyrobaculum islandicum DSM 4184	Complete Genome
Crenarchaeota/sim-GCA_000019805.1_ASM1980v1_genomic.fna	Pyrobaculum neutrophilum V24Sta	Complete Genome
Crenarchaeota/sim-GCA_000247545.1_ASM24754v1_genomic.fna	Pyrobaculum oguniense TE7	Complete Genome
Crenarchaeota/sim-GCA_001189275.1_ASM118927v1_genomic.fna	Pyrobaculum sp. WP30	Complete Genome
Crenarchaeota/sim-GCA_001412615.1_ASM141261v1_genomic.fna	Pyrodictium delaneyi	Complete Genome
Crenarchaeota/sim-GCA_001462395.1_ASM146239v1_genomic.fna	Pyrodictium occultum	Contig
Crenarchaeota/sim-GCA_000223395.1_ASM22339v1_genomic.fna	Pyrolobus fumarii 1A	Complete Genome
Crenarchaeota/sim-GCA_000092465.1_ASM9246v1_genomic.fna	Staphylothermus hellenicus DSM 12710	Complete Genome
Crenarchaeota/sim-GCA_000015945.1_ASM1594v1_genomic.fna	Staphylothermus marinus F1	Complete Genome
Crenarchaeota/sim-GCA_000389735.1_Acd1_genomic.fna	Sulfolobales archaeon Acd1	Contig
Crenarchaeota/sim-GCA_000565255.1_Az1_genomic.fna	Sulfolobales archaeon AZ1	Contig
Crenarchaeota/sim-GCA_000961135.1_ASM96113v1_genomic.fna	Sulfolobales archaeon AZ1	Contig
Crenarchaeota/sim-GCA_000012285.1_ASM1228v1_genomic.fna	Sulfolobus acidocaldarius DSM 639	Complete Genome
Crenarchaeota/sim-GCA_000340315.1_ASM34031v1_genomic.fna	Sulfolobus acidocaldarius N8	Complete Genome
Crenarchaeota/sim-GCA_000338775.1_ASM33877v1_genomic.fna	Sulfolobus acidocaldarius Ron12/I	Complete Genome
Crenarchaeota/sim-GCA_000508305.1_ASM50830v1_genomic.fna	Sulfolobus acidocaldarius SUSAZ	Complete Genome
Crenarchaeota/sim-GCA_001481595.1_ASM148159v1_genomic.fna	Sulfolobus acidocaldarius	Chromosome
Crenarchaeota/sim-GCA_001481635.1_ASM148163v1_genomic.fna	Sulfolobus acidocaldarius	Chromosome
Crenarchaeota/sim-GCA_000189575.1_ASM18957v1_genomic.fna	Sulfolobus islandicus HVE10/4	Complete Genome
Crenarchaeota/sim-GCA_000024305.1_ASM2430v1_genomic.fna	Sulfolobus islandicus L.D.8.5	Chromosome
Crenarchaeota/sim-GCA_000022385.1_ASM2238v1_genomic.fna	Sulfolobus islandicus L.S.2.15	Complete Genome
Crenarchaeota/sim-GCA_000364745.1_ASM36474v1_genomic.fna	Sulfolobus islandicus LAL14/1	Complete Genome
Crenarchaeota/sim-GCA_000022405.1_ASM2240v1_genomic.fna	Sulfolobus islandicus M.14.25	Complete Genome
Crenarchaeota/sim-GCA_000245115.2_ASM24511v2_genomic.fna	Sulfolobus islandicus M.16.12	Contig
Crenarchaeota/sim-GCA_000245135.2_ASM24513v2_genomic.fna	Sulfolobus islandicus M.16.13	Contig
Crenarchaeota/sim-GCA_000245095.2_ASM24509v2_genomic.fna	Sulfolobus islandicus M.16.2	Complete Genome
Crenarchaeota/sim-GCA_000245155.2_ASM24515v2_genomic.fna	Sulfolobus islandicus M.16.22	Contig
Crenarchaeota/sim-GCA_000245175.2_ASM24517v2_genomic.fna	Sulfolobus islandicus M.16.23	Complete Genome
Crenarchaeota/sim-GCA_000022425.1_ASM2242v1_genomic.fna	Sulfolobus islandicus M.16.27	Complete Genome
Crenarchaeota/sim-GCA_000245195.2_ASM24519v2_genomic.fna	Sulfolobus islandicus M.16.30	Contig
Crenarchaeota/sim-GCA_000022445.1_ASM2244v1_genomic.fna	Sulfolobus islandicus M.16.4	Complete Genome
Crenarchaeota/sim-GCA_000245215.2_ASM24521v2_genomic.fna	Sulfolobus islandicus M.16.40	Complete Genome
Crenarchaeota/sim-GCA_000245235.2_ASM24523v2_genomic.fna	Sulfolobus islandicus M.16.43	Complete Genome
Crenarchaeota/sim-GCA_000245255.2_ASM24525v2_genomic.fna	Sulfolobus islandicus M.16.46	Contig
Crenarchaeota/sim-GCA_000245275.2_ASM24527v2_genomic.fna	Sulfolobus islandicus M.16.47	Complete Genome
Crenarchaeota/sim-GCA_000189555.1_ASM18955v1_genomic.fna	Sulfolobus islandicus REY15A	Complete Genome
Crenarchaeota/sim-GCA_000022465.1_ASM2246v1_genomic.fna	Sulfolobus islandicus Y.G.57.14	Complete Genome
Crenarchaeota/sim-GCA_000022485.1_ASM2248v1_genomic.fna	Sulfolobus islandicus Y.N.15.51	Complete Genome
Crenarchaeota/sim-GCA_001316045.1_ASM131604v1_genomic.fna	Sulfolobus metallicus DSM 6482 = JCM 9184	Contig
Crenarchaeota/sim-GCA_000024745.1_ASM2474v1_genomic.fna	Sulfolobus solfataricus 98/2	Complete Genome
Crenarchaeota/sim-GCA_000175555.1_ASM17555v1_genomic.fna	Sulfolobus solfataricus 98/2	Contig
Crenarchaeota/sim-GCA_000007005.1_ASM700v1_genomic.fna	Sulfolobus solfataricus P2	Complete Genome
Crenarchaeota/sim-GCA_000968355.1_ASM96835v1_genomic.fna	Sulfolobus solfataricus	Complete Genome
Crenarchaeota/sim-GCA_000968395.1_ASM96839v1_genomic.fna	Sulfolobus solfataricus	Complete Genome
Crenarchaeota/sim-GCA_000968435.1_ASM96843v1_genomic.fna	Sulfolobus solfataricus	Complete Genome
Crenarchaeota/sim-GCA_001316085.1_ASM131608v1_genomic.fna	Sulfolobus sp. JCM 16833	Contig
Crenarchaeota/sim-GCA_000011205.1_ASM1120v1_genomic.fna	Sulfolobus tokodaii str. 7	Complete Genome
Crenarchaeota/sim-GCA_001315925.1_ASM131592v1_genomic.fna	Thermocladium modestius JCM 10088	Contig
Crenarchaeota/sim-GCA_000813245.1_ASM81324v1_genomic.fna	Thermofilum carboxyditrophus 1505	Complete Genome
Crenarchaeota/sim-GCA_000015225.1_ASM1522v1_genomic.fna	Thermofilum pendens Hrk 5	Complete Genome
Crenarchaeota/sim-GCA_000993805.1_ASM99380v1_genomic.fna	Thermofilum sp. 1807-2	Complete Genome
Crenarchaeota/sim-GCA_000446015.1_ASM44601v1_genomic.fna	Thermofilum sp. 1910b	Complete Genome
Crenarchaeota/sim-GCA_000264495.1_ASM26449v1_genomic.fna	Thermogladius cellulolyticus 1633	Complete Genome
Crenarchaeota/sim-GCA_000960885.1_ASM96088v1_genomic.fna	Thermoproteus sp. AZ2	Contig
Crenarchaeota/sim-GCA_000253055.1_ASM25305v1_genomic.fna	Thermoproteus tenax Kra 1	Complete Genome
Crenarchaeota/sim-GCA_000193375.1_ASM19337v1_genomic.fna	Thermoproteus uzoniensis 768-20	Complete Genome
Crenarchaeota/sim-GCA_000092185.1_ASM9218v1_genomic.fna	Thermosphaera aggregans DSM 11486	Complete Genome
Crenarchaeota/sim-GCA_000495695.1_Acidilobus_sp._CIS_genomic.fna	uncultured Acidilobus sp. CIS	Contig
Crenarchaeota/sim-GCA_000495735.1_Acidilobus_sp._JCHS_genomic.fna	uncultured Acidilobus sp. JCHS	Contig
Crenarchaeota/sim-GCA_000495675.1_Acidilobus_sp._MG_genomic.fna	uncultured Acidilobus sp. MG	Contig
Crenarchaeota/sim-GCA_000495715.1_Acidilobus_sp._CIS_genomic.fna	uncultured Acidilobus sp. OSP8	Contig
Crenarchaeota/sim-GCA_000230485.1_ASM23048v1_genomic.fna	uncultured marine crenarchaeote 'Gulf of Maine'	Scaffold
Crenarchaeota/sim-GCA_000148385.1_ASM14838v1_genomic.fna	Vulcanisaeta distributa DSM 14429	Complete Genome
Crenarchaeota/sim-GCA_001316125.1_ASM131612v1_genomic.fna	Vulcanisaeta distributa JCM 11213	Contig
Crenarchaeota/sim-GCA_001316145.1_ASM131614v1_genomic.fna	Vulcanisaeta distributa JCM 11215	Contig
Crenarchaeota/sim-GCA_001315985.1_ASM131598v1_genomic.fna	Vulcanisaeta distributa JCM 11216	Contig
Crenarchaeota/sim-GCA_001316005.1_ASM131600v1_genomic.fna	Vulcanisaeta distributa JCM 11217	Contig
Crenarchaeota/sim-GCA_000190315.1_ASM19031v1_genomic.fna	Vulcanisaeta moutnovskia 768-28	Complete Genome
Crenarchaeota/sim-GCA_001316025.1_ASM131602v1_genomic.fna	Vulcanisaeta souniana JCM 11219	Contig
Crenarchaeota/sim-GCA_000960865.1_ASM96086v1_genomic.fna	Vulcanisaeta sp. AZ3	Contig
Crenarchaeota/sim-GCA_001316245.1_ASM131624v1_genomic.fna	Vulcanisaeta sp. JCM 14467	Contig
Crenarchaeota/sim-GCA_001316265.1_ASM131626v1_genomic.fna	Vulcanisaeta sp. JCM 16159	Contig
Crenarchaeota/sim-GCA_001316285.1_ASM131628v1_genomic.fna	Vulcanisaeta sp. JCM 16161	Contig
Euryarchaeota/sim-GCA_001399695.1_ASM139969v1_genomic.fna	Acidiplasma aeolicum	Contig
Euryarchaeota/sim-GCA_001402945.1_ASM140294v1_genomic.fna	Acidiplasma aeolicum	Contig
Euryarchaeota/sim-GCA_001316225.1_ASM131622v1_genomic.fna	Acidiplasma cupricumulans JCM 13668	Contig
Euryarchaeota/sim-GCA_001402935.1_ASM140293v1_genomic.fna	Acidiplasma cupricumulans	Contig
Euryarchaeota/sim-GCA_000949015.1_ASM94901v1_genomic.fna	Acidiplasma sp. MBA-1	Contig
Euryarchaeota/sim-GCA_000025665.1_ASM2566v1_genomic.fna	Aciduliprofundum boonei T469	Complete Genome
Euryarchaeota/sim-GCA_000151085.1_ASM15108v1_genomic.fna	Aciduliprofundum boonei T469	Scaffold
Euryarchaeota/sim-GCA_000327505.1_ASM32750v1_genomic.fna	Aciduliprofundum sp. MAR08-339	Complete Genome
Euryarchaeota/sim-GCA_000008665.1_ASM866v1_genomic.fna	Archaeoglobus fulgidus DSM 4304	Complete Genome
Euryarchaeota/sim-GCA_000734035.1_ASM73403v1_genomic.fna	Archaeoglobus fulgidus DSM 8774	Complete Genome
Euryarchaeota/sim-GCA_000025285.1_ASM2528v1_genomic.fna	Archaeoglobus profundus DSM 5631	Complete Genome
Euryarchaeota/sim-GCA_000385565.1_ASM38556v1_genomic.fna	Archaeoglobus sulfaticallidus PM70-1	Complete Genome
Euryarchaeota/sim-GCA_000194625.1_ASM19462v1_genomic.fna	Archaeoglobus veneficus SNP6	Complete Genome
Euryarchaeota/sim-GCA_000495475.1_Htyrrel1.0_genomic.fna	Candidatus Halobonum tyrrellensis G22	Contig
Euryarchaeota/sim-GCA_000404225.1_ASM40422v1_genomic.fna	Candidatus Methanomassiliicoccus intestinalis Issoire-Mx1	Complete Genome
Euryarchaeota/sim-GCA_000300255.2_ASM30025v2_genomic.fna	Candidatus Methanomethylophilus alvus Mx1201	Complete Genome
Euryarchaeota/sim-GCA_001481295.1_ASM148129v1_genomic.fna	Candidatus Methanomethylophilus sp. 1R26	Contig
Euryarchaeota/sim-GCA_000685155.1_ANME2D_V10_genomic.fna	Candidatus Methanoperedens nitroreducens	Scaffold
Euryarchaeota/sim-GCA_001317315.1_ASM131731v1_genomic.fna	Candidatus Methanoperedens sp. BLZ1	Contig
Euryarchaeota/sim-GCA_000800805.1_ASM80080v1_genomic.fna	Candidatus Methanoplasma termitum	Complete Genome
Euryarchaeota/sim-GCA_000402775.1_ASM40277v1_genomic.fna	Euryarchaeota archaeon SCGC AAA252-I15	Contig
Euryarchaeota/sim-GCA_000484915.1_ASM48491v1_genomic.fna	Euryarchaeota archaeon SCGC AAA286-E23	Contig
Euryarchaeota/sim-GCA_000375985.1_ASM37598v1_genomic.fna	euryarchaeote SCGC AAA261-E04	Contig
Euryarchaeota/sim-GCA_000376025.1_ASM37602v1_genomic.fna	euryarchaeote SCGC AAA261-G15	Contig
Euryarchaeota/sim-GCA_000025505.1_ASM2550v1_genomic.fna	Ferroglobus placidus DSM 10642	Complete Genome
Euryarchaeota/sim-GCA_000152265.2_ASM15226v2_genomic.fna	Ferroplasma acidarmanus fer1	Complete Genome
Euryarchaeota/sim-GCA_000496155.1_fer2_genomic.fna	Ferroplasma sp. Type II	Scaffold
Euryarchaeota/sim-GCA_000789255.1_ASM78925v1_genomic.fna	Geoglobus acetivorans	Complete Genome
Euryarchaeota/sim-GCA_001006045.1_ASM100604v1_genomic.fna	Geoglobus ahangari	Complete Genome
Euryarchaeota/sim-GCA_000710615.1_HAPD43.1_genomic.fna	Haladaptatus cibarius D43	Contig
Euryarchaeota/sim-GCA_000376445.1_ASM37644v1_genomic.fna	Haladaptatus paucihalophilus DX253	Contig
Euryarchaeota/sim-GCA_000187225.2_ASM18722v1_genomic.fna	Haladaptatus paucihalophilus DX253	Contig
Euryarchaeota/sim-GCA_000196895.1_ASM19689v1_genomic.fna	Halalkalicoccus jeotgali B3	Complete Genome
Euryarchaeota/sim-GCA_000337255.1_ASM33725v1_genomic.fna	Halalkalicoccus jeotgali B3	Contig
Euryarchaeota/sim-GCA_000485535.1_ASM48553v1_genomic.fna	Halalkalicoccus jeotgali B3	Contig
Euryarchaeota/sim-GCA_001011115.1_ASM101111v1_genomic.fna	Halanaeroarchaeum sulfurireducens	Complete Genome
Euryarchaeota/sim-GCA_001305655.1_ASM130565v1_genomic.fna	Halanaeroarchaeum sulfurireducens	Complete Genome
Euryarchaeota/sim-GCA_000755225.1_ASM75522v1_genomic.fna	Halapricum salinum	Contig
Euryarchaeota/sim-GCA_000400975.1_ASM40097v1_genomic.fna	Halarchaeum acidiphilum MH1-52-1	Contig
Euryarchaeota/sim-GCA_000474235.1_ASM47423v1_genomic.fna	Halarchaeum acidiphilum MH1-52-1	Contig
Euryarchaeota/sim-GCA_000447865.2_ASM44786v2_genomic.fna	haloarchaeon 3A1_DGR	Scaffold
Euryarchaeota/sim-GCA_000336615.1_ASM33661v1_genomic.fna	Haloarcula amylolytica JCM 13557	Contig
Euryarchaeota/sim-GCA_000336895.1_ASM33689v1_genomic.fna	Haloarcula argentinensis DSM 12282	Contig
Euryarchaeota/sim-GCA_000337755.1_ASM33775v1_genomic.fna	Haloarcula californiae ATCC 33799	Contig
Euryarchaeota/sim-GCA_000223905.1_ASM22390v1_genomic.fna	Haloarcula hispanica ATCC 33960	Complete Genome
Euryarchaeota/sim-GCA_000504565.2_ASM50456v2_genomic.fna	Haloarcula hispanica N601	Complete Genome
Euryarchaeota/sim-GCA_000336635.1_ASM33663v1_genomic.fna	Haloarcula japonica DSM 6131	Contig
Euryarchaeota/sim-GCA_000011085.1_ASM1108v1_genomic.fna	Haloarcula marismortui ATCC 43049	Complete Genome
Euryarchaeota/sim-GCA_000815385.1_ASM81538v1_genomic.fna	Haloarcula salaria	Contig
Euryarchaeota/sim-GCA_000337275.1_ASM33727v1_genomic.fna	Haloarcula sinaiiensis ATCC 33800	Contig
Euryarchaeota/sim-GCA_000827835.1_ASM82783v1_genomic.fna	Haloarcula sp. CBA1115	Complete Genome
Euryarchaeota/sim-GCA_001485575.1_ASM148557v1_genomic.fna	Haloarcula sp. CBA1127	Contig
Euryarchaeota/sim-GCA_001485555.1_ASM148555v1_genomic.fna	Haloarcula sp. CBA1128	Contig
Euryarchaeota/sim-GCA_001280425.1_ASM128042v1_genomic.fna	Haloarcula sp. SL3	Contig
Euryarchaeota/sim-GCA_000337775.1_ASM33777v1_genomic.fna	Haloarcula vallismortis ATCC 29715	Contig
Euryarchaeota/sim-GCA_001469955.1_ASM146995v1_genomic.fna	Halobacteriaceae archaeon SB9	Contig
Euryarchaeota/sim-GCA_000006805.1_ASM680v1_genomic.fna	Halobacterium salinarum NRC-1	Complete Genome
Euryarchaeota/sim-GCA_000069025.1_ASM6902v1_genomic.fna	Halobacterium salinarum R1	Complete Genome
Euryarchaeota/sim-GCA_001485535.1_ASM148553v1_genomic.fna	Halobacterium sp. CBA1132	Contig
Euryarchaeota/sim-GCA_000230955.3_ASM23095v3_genomic.fna	Halobacterium sp. DL1	Complete Genome
Euryarchaeota/sim-GCA_001488575.1_Halobacterium_hubeiense_JI20-1_genomic.fna	Halobacterium sp. JI20-1	Complete Genome
Euryarchaeota/sim-GCA_000739575.1_ASM73957v1_genomic.fna	Halobellus rufus	Contig
Euryarchaeota/sim-GCA_000226975.2_HalLac_AJ5_1_genomic.fna	Halobiforma lacisalsi AJ5	Contig
Euryarchaeota/sim-GCA_000336655.1_ASM33665v1_genomic.fna	Halobiforma lacisalsi AJ5	Contig
Euryarchaeota/sim-GCA_000337895.1_ASM33789v1_genomic.fna	Halobiforma nitratireducens JCM 10879	Contig
Euryarchaeota/sim-GCA_000259215.1_ASM25921v1_genomic.fna	Halococcus hamelinensis 100A6	Contig
Euryarchaeota/sim-GCA_000336675.1_ASM33667v1_genomic.fna	Halococcus hamelinensis 100A6	Contig
Euryarchaeota/sim-GCA_000336695.1_ASM33669v1_genomic.fna	Halococcus morrhuae DSM 1307	Contig
Euryarchaeota/sim-GCA_000336915.1_ASM33691v1_genomic.fna	Halococcus saccharolyticus DSM 5350	Contig
Euryarchaeota/sim-GCA_000336935.1_ASM33693v1_genomic.fna	Halococcus salifodinae DSM 8989	Contig
Euryarchaeota/sim-GCA_000755245.1_ASM75524v1_genomic.fna	Halococcus sediminicola	Contig
Euryarchaeota/sim-GCA_000334895.1_ASM33489v1_genomic.fna	Halococcus sp. 197A	Contig
Euryarchaeota/sim-GCA_000336715.1_ASM33671v1_genomic.fna	Halococcus thailandensis JCM 13552	Contig
Euryarchaeota/sim-GCA_000336735.1_ASM33673v1_genomic.fna	Haloferax alexandrinus JCM 10717	Contig
Euryarchaeota/sim-GCA_000723845.1_PRJEB5511_assembly_1_genomic.fna	Haloferax alexandrinus	Scaffold
Euryarchaeota/sim-GCA_000337795.1_ASM33779v1_genomic.fna	Haloferax denitrificans ATCC 35960	Contig
Euryarchaeota/sim-GCA_000336755.1_ASM33675v1_genomic.fna	Haloferax elongans ATCC BAA-1513	Contig
Euryarchaeota/sim-GCA_000336775.1_ASM33677v1_genomic.fna	Haloferax gibbonsii ATCC 33959	Contig
Euryarchaeota/sim-GCA_001190965.1_ASM119096v1_genomic.fna	Haloferax gibbonsii	Complete Genome
Euryarchaeota/sim-GCA_000336955.1_ASM33695v1_genomic.fna	Haloferax larsenii JCM 13917	Contig
Euryarchaeota/sim-GCA_000336795.1_ASM33679v1_genomic.fna	Haloferax lucentense DSM 14919	Contig
Euryarchaeota/sim-GCA_000685635.1_ASM68563v1_genomic.fna	Haloferax mediterranei ATCC 33500	Chromosome
Euryarchaeota/sim-GCA_000306765.2_ASM30676v2_genomic.fna	Haloferax mediterranei ATCC 33500	Complete Genome
Euryarchaeota/sim-GCA_000337295.1_ASM33729v1_genomic.fna	Haloferax mediterranei ATCC 33500	Contig
Euryarchaeota/sim-GCA_000337815.1_ASM33781v1_genomic.fna	Haloferax mucosum ATCC BAA-1512	Contig
Euryarchaeota/sim-GCA_000336815.1_ASM33681v1_genomic.fna	Haloferax prahovense DSM 18310	Contig
Euryarchaeota/sim-GCA_001368915.1_PRJEB5949_assembly_1_genomic.fna	Haloferax sp. Arc-Hr	Contig
Euryarchaeota/sim-GCA_000730175.1_ASM73017v1_genomic.fna	Haloferax sp. ATB1	Contig
Euryarchaeota/sim-GCA_000336975.1_ASM33697v1_genomic.fna	Haloferax sp. ATCC BAA-644	Contig
Euryarchaeota/sim-GCA_000336835.1_ASM33683v1_genomic.fna	Haloferax sp. ATCC BAA-645	Contig
Euryarchaeota/sim-GCA_000336855.1_ASM33685v1_genomic.fna	Haloferax sp. ATCC BAA-646	Contig
Euryarchaeota/sim-GCA_000328285.1_Haloferax_sp._BAB2207_V.1_genomic.fna	Haloferax sp. BAB2207	Contig
Euryarchaeota/sim-GCA_001482285.1_ASM148228v1_genomic.fna	Haloferax sp. Q22	Scaffold
Euryarchaeota/sim-GCA_001469865.1_ASM146986v1_genomic.fna	Haloferax sp. SB29	Contig
Euryarchaeota/sim-GCA_001469875.1_ASM146987v1_genomic.fna	Haloferax sp. SB3	Contig
Euryarchaeota/sim-GCA_000337835.1_ASM33783v1_genomic.fna	Haloferax sulfurifontis ATCC BAA-897	Contig
Euryarchaeota/sim-GCA_000025685.1_ASM2568v1_genomic.fna	Haloferax volcanii DS2	Complete Genome
Euryarchaeota/sim-GCA_000337315.1_ASM33731v1_genomic.fna	Haloferax volcanii DS2	Contig
Euryarchaeota/sim-GCA_000172995.2_ASM17299v2_genomic.fna	Halogeometricum borinquense DSM 11551	Complete Genome
Euryarchaeota/sim-GCA_000337855.1_ASM33785v1_genomic.fna	Halogeometricum borinquense DSM 11551	Contig
Euryarchaeota/sim-GCA_000337095.1_ASM33709v1_genomic.fna	Halogeometricum pallidum JCM 14848	Contig
Euryarchaeota/sim-GCA_000283335.1_162.HSB1.1_genomic.fna	Halogranum salarium B-1	Contig
Euryarchaeota/sim-GCA_001307315.1_Halpeg_cdk2_1_genomic.fna	Halolamina pelagica	Contig
Euryarchaeota/sim-GCA_000739555.1_ASM73955v1_genomic.fna	Halolamina rubra	Contig
Euryarchaeota/sim-GCA_001282785.1_halo7_genomic.fna	Halolamina sediminis	Contig
Euryarchaeota/sim-GCA_000379085.1_ASM37908v1_genomic.fna	Halomicrobium katesii DSM 19301	Scaffold
Euryarchaeota/sim-GCA_000023965.1_ASM2396v1_genomic.fna	Halomicrobium mukohataei DSM 12286	Complete Genome
Euryarchaeota/sim-GCA_000416065.1_HN4_v3_031612_genomic.fna	Halonotius sp. J07HN4	Scaffold
Euryarchaeota/sim-GCA_000416025.1_HN6_031912_genomic.fna	Halonotius sp. J07HN6	Scaffold
Euryarchaeota/sim-GCA_001462205.1_HalopeDYS1.0_genomic.fna	Halopenitus sp. DYS4	Scaffold
Euryarchaeota/sim-GCA_000416105.1_J07AB_HB67select_genomic.fna	halophilic archaeon J07HB67	Scaffold
Euryarchaeota/sim-GCA_000415945.1_HX64_HX5_0315125.1_genomic.fna	halophilic archaeon J07HX5	Scaffold
Euryarchaeota/sim-GCA_000416085.1_J07ABselected_genomic.fna	halophilic archaeon J07HX64	Scaffold
Euryarchaeota/sim-GCA_000455365.1_HdjelfamassiliensisIIH2_genomic.fna	Halopiger djelfamassiliensis	Scaffold
Euryarchaeota/sim-GCA_000455345.1_Halgo_genomic.fna	Halopiger goleamassiliensis	Scaffold
Euryarchaeota/sim-GCA_000784335.1_ASM78433v1_genomic.fna	Halopiger salifodinae	Contig
Euryarchaeota/sim-GCA_000217715.1_ASM21771v1_genomic.fna	Halopiger xanaduensis SH-6	Complete Genome
Euryarchaeota/sim-GCA_000427685.1_ASM42768v1_genomic.fna	Haloplanus natans DSM 17983	Scaffold
Euryarchaeota/sim-GCA_000416005.1_HQX_031812_genomic.fna	Haloquadratum sp. J07HQX50	Scaffold
Euryarchaeota/sim-GCA_000237865.1_ASM23786v1_genomic.fna	Haloquadratum walsbyi C23	Complete Genome
Euryarchaeota/sim-GCA_000009185.1_ASM918v1_genomic.fna	Haloquadratum walsbyi DSM 16790	Complete Genome
Euryarchaeota/sim-GCA_000415965.1_J07B_scf56329a_trim_genomic.fna	Haloquadratum walsbyi J07HQW1	Scaffold
Euryarchaeota/sim-GCA_000415985.1_HQW2_08err_032412a_genomic.fna	Haloquadratum walsbyi J07HQW2	Scaffold
Euryarchaeota/sim-GCA_000470655.1_HATI1_genomic.fna	Halorhabdus tiamatea SARL4B	Complete Genome
Euryarchaeota/sim-GCA_000215915.3_HLRTI_V2_genomic.fna	Halorhabdus tiamatea SARL4B	Contig
Euryarchaeota/sim-GCA_000023945.1_ASM2394v1_genomic.fna	Halorhabdus utahensis DSM 12940	Complete Genome
Euryarchaeota/sim-GCA_000336995.1_ASM33699v1_genomic.fna	Halorubrum aidingense JCM 13560	Contig
Euryarchaeota/sim-GCA_000337015.1_ASM33701v1_genomic.fna	Halorubrum arcis JCM 13916	Contig
Euryarchaeota/sim-GCA_000336875.1_ASM33687v1_genomic.fna	Halorubrum californiensis DSM 19288	Contig
Euryarchaeota/sim-GCA_000337035.1_ASM33703v1_genomic.fna	Halorubrum coriense DSM 10284	Contig
Euryarchaeota/sim-GCA_000337335.1_ASM33733v1_genomic.fna	Halorubrum distributum JCM 10118	Contig
Euryarchaeota/sim-GCA_000337055.1_ASM33705v1_genomic.fna	Halorubrum distributum JCM 9100	Contig
Euryarchaeota/sim-GCA_000421805.1_ASM42180v1_genomic.fna	Halorubrum ezzemoulense DSM 17463	Contig
Euryarchaeota/sim-GCA_000739595.1_ASM73959v1_genomic.fna	Halorubrum halophilum	Contig
Euryarchaeota/sim-GCA_000337075.1_ASM33707v1_genomic.fna	Halorubrum hochstenium ATCC 700873	Contig
Euryarchaeota/sim-GCA_000337355.1_ASM33735v1_genomic.fna	Halorubrum kocurii JCM 14978	Contig
Euryarchaeota/sim-GCA_000022205.1_ASM2220v1_genomic.fna	Halorubrum lacusprofundi ATCC 49239	Complete Genome
Euryarchaeota/sim-GCA_000337375.1_ASM33737v1_genomic.fna	Halorubrum lipolyticum DSM 21995	Contig
Euryarchaeota/sim-GCA_000337395.1_ASM33739v1_genomic.fna	Halorubrum litoreum JCM 13561	Contig
Euryarchaeota/sim-GCA_000337915.1_ASM33791v1_genomic.fna	Halorubrum saccharovorum DSM 1137	Contig
Euryarchaeota/sim-GCA_000700025.2_ASM70002v2_genomic.fna	Halorubrum saccharovorum	Contig
Euryarchaeota/sim-GCA_001280455.1_ASM128045v1_genomic.fna	Halorubrum sp. 5	Contig
Euryarchaeota/sim-GCA_000513435.1_HRSP_AJ67_genomic.fna	Halorubrum sp. AJ67	Scaffold
Euryarchaeota/sim-GCA_000746205.1_ASM74620v1_genomic.fna	Halorubrum sp. BV1	Scaffold
Euryarchaeota/sim-GCA_000416045.1_HR_032012_genomic.fna	Halorubrum sp. J07HR59	Scaffold
Euryarchaeota/sim-GCA_001261915.1_Halorubrum_SD626R_genomic.fna	Halorubrum sp. SD626R	Contig
Euryarchaeota/sim-GCA_000296615.1_ASM29661v1_genomic.fna	Halorubrum sp. T3	Scaffold
Euryarchaeota/sim-GCA_000337415.1_ASM33741v1_genomic.fna	Halorubrum tebenquichense DSM 14210	Contig
Euryarchaeota/sim-GCA_000337435.1_ASM33743v1_genomic.fna	Halorubrum terrestre JCM 10247	Contig
Euryarchaeota/sim-GCA_000337455.1_ASM33745v1_genomic.fna	Halosimplex carlsbadense 2-9-1	Contig
Euryarchaeota/sim-GCA_000517625.1_ASM51762v1_genomic.fna	Halostagnicola larsenii XH-48	Complete Genome
Euryarchaeota/sim-GCA_000691505.2_ASM69150v2_genomic.fna	Halostagnicola sp. A56	Contig
Euryarchaeota/sim-GCA_000710605.1_HTGA29.1_genomic.fna	Haloterrigena jeotgali A29	Contig
Euryarchaeota/sim-GCA_000337475.1_ASM33747v1_genomic.fna	Haloterrigena limicola JCM 13563	Contig
Euryarchaeota/sim-GCA_000337495.1_ASM33749v1_genomic.fna	Haloterrigena salina JCM 13891	Contig
Euryarchaeota/sim-GCA_000690595.1_LPSSH13_genomic.fna	Haloterrigena sp. H13	Contig
Euryarchaeota/sim-GCA_000337115.1_ASM33711v1_genomic.fna	Haloterrigena thermotolerans DSM 11522	Contig
Euryarchaeota/sim-GCA_000025325.1_ASM2532v1_genomic.fna	Haloterrigena turkmenica DSM 5511	Complete Genome
Euryarchaeota/sim-GCA_001483125.1_ASM148312v1_genomic.fna	Haloterrigena turkmenica	Contig
Euryarchaeota/sim-GCA_000337515.1_ASM33751v1_genomic.fna	Halovivax asiaticus JCM 14624	Contig
Euryarchaeota/sim-GCA_000328525.1_ASM32852v1_genomic.fna	Halovivax ruber XH-70	Complete Genome
Euryarchaeota/sim-GCA_000382765.1_ASM38276v1_genomic.fna	Marine group II euryarchaeote SCGC AAA288-C18	Contig
Euryarchaeota/sim-GCA_000376045.1_ASM37604v1_genomic.fna	Marine Group II euryarchaeote SCGC AB-629-J06	Contig
Euryarchaeota/sim-GCA_000372505.1_ASM37250v1_genomic.fna	Marine Group III euryarchaeote SCGC AAA007-O11	Contig
Euryarchaeota/sim-GCA_000382725.2_ASM38272v2_genomic.fna	Marine Group III euryarchaeote SCGC AAA288-E19	Contig
Euryarchaeota/sim-GCA_000746075.1_ASM74607v1_genomic.fna	Methanobacterium arcticum	Scaffold
Euryarchaeota/sim-GCA_000302455.1_ASM30245v1_genomic.fna	Methanobacterium formicicum DSM 3637	Contig
Euryarchaeota/sim-GCA_001316325.1_ASM131632v1_genomic.fna	Methanobacterium formicicum JCM 10132	Contig
Euryarchaeota/sim-GCA_000762265.1_ASM76226v1_genomic.fna	Methanobacterium formicicum	Complete Genome
Euryarchaeota/sim-GCA_001458655.1_Mb9_genomic.fna	Methanobacterium formicicum	Complete Genome
Euryarchaeota/sim-GCA_000953115.1_DSM1535_genomic.fna	Methanobacterium formicicum	Complete Genome
Euryarchaeota/sim-GCA_000191585.1_ASM19158v1_genomic.fna	Methanobacterium lacus	Complete Genome
Euryarchaeota/sim-GCA_000214725.1_ASM21472v1_genomic.fna	Methanobacterium paludis	Complete Genome
Euryarchaeota/sim-GCA_000309865.1_MMad_1.0_genomic.fna	Methanobacterium sp. Maddingley MBC34	Contig
Euryarchaeota/sim-GCA_000499765.1_Methanobacterium_genomic.fna	Methanobacterium sp. MB1	Complete Genome
Euryarchaeota/sim-GCA_000744455.1_ASM74445v1_genomic.fna	Methanobacterium sp. SMA-27	Contig
Euryarchaeota/sim-GCA_000745485.1_ASM74548v1_genomic.fna	Methanobacterium veterum	Scaffold
Euryarchaeota/sim-GCA_000513315.1_ANOR1_genomic.fna	Methanobrevibacter arboriphilus ANOR1	Scaffold
Euryarchaeota/sim-GCA_001316345.1_ASM131634v1_genomic.fna	Methanobrevibacter arboriphilus JCM 13429 = DSM 1125	Contig
Euryarchaeota/sim-GCA_001315885.1_ASM131588v1_genomic.fna	Methanobrevibacter arboriphilus JCM 9315	Contig
Euryarchaeota/sim-GCA_000320505.2_ASM32050v2_genomic.fna	Methanobrevibacter boviskoreani JH1	Contig
Euryarchaeota/sim-GCA_001477655.1_ASM147765v1_genomic.fna	Methanobrevibacter millerae	Complete Genome
Euryarchaeota/sim-GCA_000529525.1_Methanobrevibacter_oralis_JMR01_genomic.fna	Methanobrevibacter oralis JMR01	Scaffold
Euryarchaeota/sim-GCA_000024185.1_ASM2418v1_genomic.fna	Methanobrevibacter ruminantium M1	Complete Genome
Euryarchaeota/sim-GCA_000016525.1_ASM1652v1_genomic.fna	Methanobrevibacter smithii ATCC 35061	Complete Genome
Euryarchaeota/sim-GCA_000437055.1_MGS186_genomic.fna	Methanobrevibacter smithii CAG:186	Scaffold
Euryarchaeota/sim-GCA_000151225.1_ASM15122v1_genomic.fna	Methanobrevibacter smithii DSM 2374	Scaffold
Euryarchaeota/sim-GCA_000151245.1_ASM15124v1_genomic.fna	Methanobrevibacter smithii DSM 2375	Scaffold
Euryarchaeota/sim-GCA_000189795.2_ASM18979v2_genomic.fna	Methanobrevibacter smithii TS145A	Contig
Euryarchaeota/sim-GCA_000189815.2_ASM18981v2_genomic.fna	Methanobrevibacter smithii TS145B	Contig
Euryarchaeota/sim-GCA_000189835.2_ASM18983v2_genomic.fna	Methanobrevibacter smithii TS146A	Contig
Euryarchaeota/sim-GCA_000189855.2_ASM18985v2_genomic.fna	Methanobrevibacter smithii TS146B	Contig
Euryarchaeota/sim-GCA_000189875.2_ASM18987v2_genomic.fna	Methanobrevibacter smithii TS146C	Contig
Euryarchaeota/sim-GCA_000189895.2_ASM18989v2_genomic.fna	Methanobrevibacter smithii TS146D	Contig
Euryarchaeota/sim-GCA_000189915.2_ASM18991v2_genomic.fna	Methanobrevibacter smithii TS146E	Contig
Euryarchaeota/sim-GCA_000189935.2_ASM18993v2_genomic.fna	Methanobrevibacter smithii TS147A	Contig
Euryarchaeota/sim-GCA_000189955.2_ASM18995v2_genomic.fna	Methanobrevibacter smithii TS147B	Contig
Euryarchaeota/sim-GCA_000189975.2_ASM18997v2_genomic.fna	Methanobrevibacter smithii TS147C	Contig
Euryarchaeota/sim-GCA_000189995.2_ASM18999v2_genomic.fna	Methanobrevibacter smithii TS94A	Contig
Euryarchaeota/sim-GCA_000190015.2_ASM19001v2_genomic.fna	Methanobrevibacter smithii TS94B	Contig
Euryarchaeota/sim-GCA_000190035.2_ASM19003v2_genomic.fna	Methanobrevibacter smithii TS94C	Contig
Euryarchaeota/sim-GCA_000190055.2_ASM19005v2_genomic.fna	Methanobrevibacter smithii TS95A	Contig
Euryarchaeota/sim-GCA_000190075.2_ASM19007v2_genomic.fna	Methanobrevibacter smithii TS95B	Contig
Euryarchaeota/sim-GCA_000190095.2_ASM19009v2_genomic.fna	Methanobrevibacter smithii TS95C	Contig
Euryarchaeota/sim-GCA_000190115.2_ASM19011v2_genomic.fna	Methanobrevibacter smithii TS95D	Contig
Euryarchaeota/sim-GCA_000190135.2_ASM19013v2_genomic.fna	Methanobrevibacter smithii TS96A	Contig
Euryarchaeota/sim-GCA_000190155.2_ASM19015v2_genomic.fna	Methanobrevibacter smithii TS96B	Contig
Euryarchaeota/sim-GCA_000190175.2_ASM19017v2_genomic.fna	Methanobrevibacter smithii TS96C	Contig
Euryarchaeota/sim-GCA_000824705.1_Methanobrevibacter_smithii_genomic.fna	Methanobrevibacter smithii	Contig
Euryarchaeota/sim-GCA_000404165.1_ASM40416v1_genomic.fna	Methanobrevibacter sp. AbM4	Complete Genome
Euryarchaeota/sim-GCA_000621965.1_ASM62196v1_genomic.fna	Methanobrevibacter wolinii SH	Scaffold
Euryarchaeota/sim-GCA_000739065.1_ASM73906v1_genomic.fna	Methanocaldococcus bathoardescens	Complete Genome
Euryarchaeota/sim-GCA_000023985.1_ASM2398v1_genomic.fna	Methanocaldococcus fervens AG86	Complete Genome
Euryarchaeota/sim-GCA_000092305.1_ASM9230v1_genomic.fna	Methanocaldococcus infernus ME	Complete Genome
Euryarchaeota/sim-GCA_000091665.1_ASM9166v1_genomic.fna	Methanocaldococcus jannaschii DSM 2661	Complete Genome
Euryarchaeota/sim-GCA_000025525.1_ASM2552v1_genomic.fna	Methanocaldococcus sp. FS406-22	Complete Genome
Euryarchaeota/sim-GCA_000363885.1_MethanoVillo1.0_genomic.fna	Methanocaldococcus villosus KIN24-T80	Contig
Euryarchaeota/sim-GCA_000371805.1_ASM37180v1_genomic.fna	Methanocaldococcus villosus KIN24-T80	Contig
Euryarchaeota/sim-GCA_000024625.1_ASM2462v1_genomic.fna	Methanocaldococcus vulcanius M7	Complete Genome
Euryarchaeota/sim-GCA_000063445.1_ASM6344v1_genomic.fna	Methanocella arvoryzae MRE50	Complete Genome
Euryarchaeota/sim-GCA_000251105.1_ASM25110v1_genomic.fna	Methanocella conradii HZ254	Complete Genome
Euryarchaeota/sim-GCA_000011005.1_ASM1100v1_genomic.fna	Methanocella paludicola SANAE	Complete Genome
Euryarchaeota/sim-GCA_000013725.1_ASM1372v1_genomic.fna	Methanococcoides burtonii DSM 6242	Complete Genome
Euryarchaeota/sim-GCA_000970325.1_ASM97032v1_genomic.fna	Methanococcoides methylutens MM1	Complete Genome
Euryarchaeota/sim-GCA_000765475.1_Mmet_Version1_genomic.fna	Methanococcoides methylutens	Contig
Euryarchaeota/sim-GCA_000017185.1_ASM1718v1_genomic.fna	Methanococcus aeolicus Nankai-3	Complete Genome
Euryarchaeota/sim-GCA_000016125.1_ASM1612v1_genomic.fna	Methanococcus maripaludis C5	Complete Genome
Euryarchaeota/sim-GCA_000018485.1_ASM1848v1_genomic.fna	Methanococcus maripaludis C6	Complete Genome
Euryarchaeota/sim-GCA_000017225.1_ASM1722v1_genomic.fna	Methanococcus maripaludis C7	Complete Genome
Euryarchaeota/sim-GCA_000011585.1_ASM1158v1_genomic.fna	Methanococcus maripaludis S2	Complete Genome
Euryarchaeota/sim-GCA_000220645.1_ASM22064v1_genomic.fna	Methanococcus maripaludis X1	Complete Genome
Euryarchaeota/sim-GCA_000017165.1_ASM1716v1_genomic.fna	Methanococcus vannielii SB	Complete Genome
Euryarchaeota/sim-GCA_000006175.2_ASM617v2_genomic.fna	Methanococcus voltae A3	Complete Genome
Euryarchaeota/sim-GCA_000430905.1_ASM43090v1_genomic.fna	Methanocorpusculum bavaricum DSM 4179	Scaffold
Euryarchaeota/sim-GCA_000015765.1_ASM1576v1_genomic.fna	Methanocorpusculum labreanum Z	Complete Genome
Euryarchaeota/sim-GCA_000304355.2_Mb_MS2_genomic.fna	Methanoculleus bourgensis MS2	Complete Genome
Euryarchaeota/sim-GCA_001315965.1_ASM131596v1_genomic.fna	Methanoculleus chikugoensis JCM 10825	Contig
Euryarchaeota/sim-GCA_000015825.1_ASM1582v1_genomic.fna	Methanoculleus marisnigri JR1	Complete Genome
Euryarchaeota/sim-GCA_000437835.1_MGS1088_genomic.fna	Methanoculleus sp. CAG:1088	Scaffold
Euryarchaeota/sim-GCA_000691865.1_MethMaris1.0_genomic.fna	Methanoculleus sp. MH98A	Contig
Euryarchaeota/sim-GCA_001017125.1_ASM101712v1_genomic.fna	Methanoculleus sp. S3Fa	Scaffold
Euryarchaeota/sim-GCA_001412355.1_ASM141235v1_genomic.fna	Methanoculleus sp. SDB	Contig
Euryarchaeota/sim-GCA_000275865.1_ASM27586v1_genomic.fna	Methanofollis liminatans DSM 4140	Chromosome
Euryarchaeota/sim-GCA_001315945.1_ASM131594v1_genomic.fna	Methanogenium cariaci JCM 10550	Contig
Euryarchaeota/sim-GCA_000196655.1_ASM19665v1_genomic.fna	Methanohalobium evestigatum Z-7303	Complete Genome
Euryarchaeota/sim-GCA_000025865.1_ASM2586v1_genomic.fna	Methanohalophilus mahii DSM 5219	Complete Genome
Euryarchaeota/sim-GCA_000784355.1_Metpay_genomic.fna	Methanolacinia paynteri	Scaffold
Euryarchaeota/sim-GCA_000147875.1_ASM14787v1_genomic.fna	Methanolacinia petrolearia DSM 11571	Complete Genome
Euryarchaeota/sim-GCA_001412335.1_ASM141233v1_genomic.fna	Methanolinea sp. SDB	Contig
Euryarchaeota/sim-GCA_000235685.3_ASM23568v3_genomic.fna	Methanolinea tarda NOBI-1	Complete Genome
Euryarchaeota/sim-GCA_000306725.1_ASM30672v1_genomic.fna	Methanolobus psychrophilus R15	Complete Genome
Euryarchaeota/sim-GCA_000504205.1_ASM50420v1_genomic.fna	Methanolobus tindarius DSM 2278	Contig
Euryarchaeota/sim-GCA_001421185.1_ASM142118v1_genomic.fna	Methanomassiliicoccales archaeon RumEn M1	Contig
Euryarchaeota/sim-GCA_001421175.1_ASM142117v1_genomic.fna	Methanomassiliicoccales archaeon RumEn M2	Contig
Euryarchaeota/sim-GCA_000308215.1_ASM30821v1_genomic.fna	Methanomassiliicoccus luminyensis B10	Contig
Euryarchaeota/sim-GCA_000328665.1_ASM32866v1_genomic.fna	Methanomethylovorans hollandica DSM 15978	Complete Genome
Euryarchaeota/sim-GCA_000711215.1_ASM71121v1_genomic.fna	Methanomicrobium mobile BP	Contig
Euryarchaeota/sim-GCA_000243255.1_ASM24325v1_genomic.fna	Methanoplanus limicola DSM 2279	Chromosome
Euryarchaeota/sim-GCA_000007185.1_ASM718v1_genomic.fna	Methanopyrus kandleri AV19	Complete Genome
Euryarchaeota/sim-GCA_000017625.1_ASM1762v1_genomic.fna	Methanoregula boonei 6A8	Complete Genome
Euryarchaeota/sim-GCA_000327485.1_ASM32748v1_genomic.fna	Methanoregula formicica SMSP	Complete Genome
Euryarchaeota/sim-GCA_000204415.1_ASM20441v1_genomic.fna	Methanosaeta concilii GP6	Complete Genome
Euryarchaeota/sim-GCA_000235565.1_ASM23556v1_genomic.fna	Methanosaeta harundinacea 6Ac	Complete Genome
Euryarchaeota/sim-GCA_001412415.1_ASM141241v1_genomic.fna	Methanosaeta sp. SDB	Contig
Euryarchaeota/sim-GCA_000014945.1_ASM1494v1_genomic.fna	Methanosaeta thermophila PT	Complete Genome
Euryarchaeota/sim-GCA_000217995.1_ASM21799v1_genomic.fna	Methanosalsum zhilinae DSM 4017	Complete Genome
Euryarchaeota/sim-GCA_000007345.1_ASM734v1_genomic.fna	Methanosarcina acetivorans C2A	Complete Genome
Euryarchaeota/sim-GCA_000970065.1_ASM97006v1_genomic.fna	Methanosarcina barkeri 227	Complete Genome
Euryarchaeota/sim-GCA_000970305.1_ASM97030v1_genomic.fna	Methanosarcina barkeri 3	Complete Genome
Euryarchaeota/sim-GCA_001027005.1_ASM102700v1_genomic.fna	Methanosarcina barkeri CM1	Complete Genome
Euryarchaeota/sim-GCA_001316305.1_ASM131630v1_genomic.fna	Methanosarcina barkeri JCM 10043	Contig
Euryarchaeota/sim-GCA_000970025.1_ASM97002v1_genomic.fna	Methanosarcina barkeri MS	Complete Genome
Euryarchaeota/sim-GCA_000195895.1_ASM19589v1_genomic.fna	Methanosarcina barkeri str. Fusaro	Complete Genome
Euryarchaeota/sim-GCA_000969985.1_ASM96998v1_genomic.fna	Methanosarcina barkeri str. Wiesmoor	Complete Genome
Euryarchaeota/sim-GCA_000970285.1_ASM97028v1_genomic.fna	Methanosarcina horonobensis HB-1 = JCM 15518	Complete Genome
Euryarchaeota/sim-GCA_001316205.1_ASM131620v1_genomic.fna	Methanosarcina horonobensis HB-1 = JCM 15518	Contig
Euryarchaeota/sim-GCA_000970265.1_ASM97026v1_genomic.fna	Methanosarcina lacustris Z-7289	Complete Genome
Euryarchaeota/sim-GCA_000970245.1_ASM97024v1_genomic.fna	Methanosarcina mazei C16	Complete Genome
Euryarchaeota/sim-GCA_000007065.1_ASM706v1_genomic.fna	Methanosarcina mazei Go1	Complete Genome
Euryarchaeota/sim-GCA_001315865.1_ASM131586v1_genomic.fna	Methanosarcina mazei JCM 9314	Contig
Euryarchaeota/sim-GCA_000970225.1_ASM97022v1_genomic.fna	Methanosarcina mazei LYC	Complete Genome
Euryarchaeota/sim-GCA_000970205.1_ASM97020v1_genomic.fna	Methanosarcina mazei S-6	Complete Genome
Euryarchaeota/sim-GCA_000970185.1_ASM97018v1_genomic.fna	Methanosarcina mazei SarPi	Complete Genome
Euryarchaeota/sim-GCA_000341715.1_ASM34171v1_genomic.fna	Methanosarcina mazei Tuc01	Complete Genome
Euryarchaeota/sim-GCA_000970165.1_ASM97016v1_genomic.fna	Methanosarcina mazei WWM610	Complete Genome
Euryarchaeota/sim-GCA_000979895.1_gtlEnvA5udCFS_genomic.fna	Methanosarcina mazei	Scaffold
Euryarchaeota/sim-GCA_000978935.1_gtlEnvA5udCFS_genomic.fna	Methanosarcina mazei	Scaffold
Euryarchaeota/sim-GCA_000978945.1_gtlEnvA5udCFS_genomic.fna	Methanosarcina mazei	Scaffold
Euryarchaeota/sim-GCA_000978955.1_gtlEnvA5udCFS_genomic.fna	Methanosarcina mazei	Scaffold
Euryarchaeota/sim-GCA_000979015.1_gtlEnvA5udCFS_genomic.fna	Methanosarcina mazei	Scaffold
Euryarchaeota/sim-GCA_000979025.1_gtlEnvA5udCFS_genomic.fna	Methanosarcina mazei	Scaffold
Euryarchaeota/sim-GCA_000979095.1_gtlEnvA5udCFS_genomic.fna	Methanosarcina mazei	Scaffold
Euryarchaeota/sim-GCA_000979105.1_gtlEnvA5udCFS_genomic.fna	Methanosarcina mazei	Scaffold
Euryarchaeota/sim-GCA_000979125.1_gtlEnvA5udCFS_genomic.fna	Methanosarcina mazei	Scaffold
Euryarchaeota/sim-GCA_000979185.1_gtlEnvA5udCFS_genomic.fna	Methanosarcina mazei	Scaffold
Euryarchaeota/sim-GCA_000979515.1_gtlEnvA5udCFS_genomic.fna	Methanosarcina mazei	Scaffold
Euryarchaeota/sim-GCA_000979555.1_gtlEnvA5udCFS_genomic.fna	Methanosarcina mazei	Scaffold
Euryarchaeota/sim-GCA_000979575.1_gtlEnvA5udCFS_genomic.fna	Methanosarcina mazei	Scaffold
Euryarchaeota/sim-GCA_000979585.1_gtlEnvA5udCFS_genomic.fna	Methanosarcina mazei	Scaffold
Euryarchaeota/sim-GCA_000979675.1_gtlEnvA5udCFS_genomic.fna	Methanosarcina mazei	Scaffold
Euryarchaeota/sim-GCA_000979735.1_gtlEnvA5udCFS_genomic.fna	Methanosarcina mazei	Scaffold
Euryarchaeota/sim-GCA_000979745.1_gtlEnvA5udCFS_genomic.fna	Methanosarcina mazei	Scaffold
Euryarchaeota/sim-GCA_000979815.1_gtlEnvA5udCFS_genomic.fna	Methanosarcina mazei	Scaffold
Euryarchaeota/sim-GCA_000979825.1_gtlEnvA5udCFS_genomic.fna	Methanosarcina mazei	Scaffold
Euryarchaeota/sim-GCA_000979845.1_gtlEnvA5udCFS_genomic.fna	Methanosarcina mazei	Scaffold
Euryarchaeota/sim-GCA_000979855.1_gtlEnvA5udCFS_genomic.fna	Methanosarcina mazei	Scaffold
Euryarchaeota/sim-GCA_000979935.1_gtlEnvA5udCFS_genomic.fna	Methanosarcina mazei	Scaffold
Euryarchaeota/sim-GCA_000979995.1_gtlEnvA5udCFS_genomic.fna	Methanosarcina mazei	Scaffold
Euryarchaeota/sim-GCA_000978965.1_gtlEnvA5udCFS_genomic.fna	Methanosarcina mazei	Scaffold
Euryarchaeota/sim-GCA_000979035.1_gtlEnvA5udCFS_genomic.fna	Methanosarcina mazei	Scaffold
Euryarchaeota/sim-GCA_000979045.1_gtlEnvA5udCFS_genomic.fna	Methanosarcina mazei	Scaffold
Euryarchaeota/sim-GCA_000979115.1_gtlEnvA5udCFS_genomic.fna	Methanosarcina mazei	Scaffold
Euryarchaeota/sim-GCA_000979175.1_gtlEnvA5udCFS_genomic.fna	Methanosarcina mazei	Scaffold
Euryarchaeota/sim-GCA_000979195.1_gtlEnvA5udCFS_genomic.fna	Methanosarcina mazei	Scaffold
Euryarchaeota/sim-GCA_000979205.1_gtlEnvA5udCFS_genomic.fna	Methanosarcina mazei	Scaffold
Euryarchaeota/sim-GCA_000979255.1_gtlEnvA5udCFS_genomic.fna	Methanosarcina mazei	Scaffold
Euryarchaeota/sim-GCA_000979265.1_gtlEnvA5udCFS_genomic.fna	Methanosarcina mazei	Scaffold
Euryarchaeota/sim-GCA_000979275.1_gtlEnvA5udCFS_genomic.fna	Methanosarcina mazei	Scaffold
Euryarchaeota/sim-GCA_000979335.1_gtlEnvA5udCFS_genomic.fna	Methanosarcina mazei	Scaffold
Euryarchaeota/sim-GCA_000979345.1_gtlEnvA5udCFS_genomic.fna	Methanosarcina mazei	Scaffold
Euryarchaeota/sim-GCA_000979375.1_gtlEnvA5udCFS_genomic.fna	Methanosarcina mazei	Scaffold
Euryarchaeota/sim-GCA_000979495.1_gtlEnvA5udCFS_genomic.fna	Methanosarcina mazei	Scaffold
Euryarchaeota/sim-GCA_000979505.1_gtlEnvA5udCFS_genomic.fna	Methanosarcina mazei	Scaffold
Euryarchaeota/sim-GCA_000979595.1_gtlEnvA5udCFS_genomic.fna	Methanosarcina mazei	Scaffold
Euryarchaeota/sim-GCA_000979635.1_gtlEnvA5udCFS_genomic.fna	Methanosarcina mazei	Scaffold
Euryarchaeota/sim-GCA_000979655.1_gtlEnvA5udCFS_genomic.fna	Methanosarcina mazei	Scaffold
Euryarchaeota/sim-GCA_000979665.1_gtlEnvA5udCFS_genomic.fna	Methanosarcina mazei	Scaffold
Euryarchaeota/sim-GCA_000979685.1_gtlEnvA5udCFS_genomic.fna	Methanosarcina mazei	Scaffold
Euryarchaeota/sim-GCA_000979755.1_gtlEnvA5udCFS_genomic.fna	Methanosarcina mazei	Scaffold
Euryarchaeota/sim-GCA_000979765.1_gtlEnvA5udCFS_genomic.fna	Methanosarcina mazei	Scaffold
Euryarchaeota/sim-GCA_000979915.1_gtlEnvA5udCFS_genomic.fna	Methanosarcina mazei	Scaffold
Euryarchaeota/sim-GCA_000979925.1_gtlEnvA5udCFS_genomic.fna	Methanosarcina mazei	Scaffold
Euryarchaeota/sim-GCA_000980005.1_gtlEnvA5udCFS_genomic.fna	Methanosarcina mazei	Scaffold
Euryarchaeota/sim-GCA_000980025.1_gtlEnvA5udCFS_genomic.fna	Methanosarcina mazei	Scaffold
Euryarchaeota/sim-GCA_000980055.1_gtlEnvA5udCFS_genomic.fna	Methanosarcina mazei	Scaffold
Euryarchaeota/sim-GCA_000980075.1_gtlEnvA5udCFS_genomic.fna	Methanosarcina mazei	Scaffold
Euryarchaeota/sim-GCA_000980085.1_gtlEnvA5udCFS_genomic.fna	Methanosarcina mazei	Scaffold
Euryarchaeota/sim-GCA_000980105.1_gtlEnvA5udCFS_genomic.fna	Methanosarcina mazei	Scaffold
Euryarchaeota/sim-GCA_000980135.1_gtlEnvA5udCFS_genomic.fna	Methanosarcina mazei	Scaffold
Euryarchaeota/sim-GCA_000980155.1_gtlEnvA5udCFS_genomic.fna	Methanosarcina mazei	Scaffold
Euryarchaeota/sim-GCA_000980175.1_gtlEnvA5udCFS_genomic.fna	Methanosarcina mazei	Scaffold
Euryarchaeota/sim-GCA_000970145.1_ASM97014v1_genomic.fna	Methanosarcina siciliae C2J	Complete Genome
Euryarchaeota/sim-GCA_000970125.1_ASM97012v1_genomic.fna	Methanosarcina siciliae HI350	Complete Genome
Euryarchaeota/sim-GCA_000970085.1_ASM97008v1_genomic.fna	Methanosarcina siciliae T4/M	Complete Genome
Euryarchaeota/sim-GCA_000744315.1_ASM74431v1_genomic.fna	Methanosarcina soligelidi	Contig
Euryarchaeota/sim-GCA_000979975.1_gtlEnvA5udCFS_genomic.fna	Methanosarcina sp. 1.H.A.2.2	Scaffold
Euryarchaeota/sim-GCA_000979295.1_gtlEnvA5udCFS_genomic.fna	Methanosarcina sp. 1.H.T.1A.1	Scaffold
Euryarchaeota/sim-GCA_000979385.1_gtlEnvA5udCFS_genomic.fna	Methanosarcina sp. 2.H.A.1B.4	Scaffold
Euryarchaeota/sim-GCA_000979415.1_gtlEnvA5udCFS_genomic.fna	Methanosarcina sp. 2.H.T.1A.15	Scaffold
Euryarchaeota/sim-GCA_000979425.1_gtlEnvA5udCFS_genomic.fna	Methanosarcina sp. 2.H.T.1A.3	Scaffold
Euryarchaeota/sim-GCA_000979455.1_gtlEnvA5udCFS_genomic.fna	Methanosarcina sp. 2.H.T.1A.6	Scaffold
Euryarchaeota/sim-GCA_000979475.1_gtlEnvA5udCFS_genomic.fna	Methanosarcina sp. 2.H.T.1A.8	Scaffold
Euryarchaeota/sim-GCA_001402855.1_ASM140285v1_genomic.fna	Methanosarcina sp. 795	Chromosome
Euryarchaeota/sim-GCA_001304615.1_ASM130461v1_genomic.fna	Methanosarcina sp. E03.2	Contig
Euryarchaeota/sim-GCA_000969945.1_ASM96994v1_genomic.fna	Methanosarcina sp. Kolksee	Complete Genome
Euryarchaeota/sim-GCA_000970045.1_ASM97004v1_genomic.fna	Methanosarcina sp. MTP4	Complete Genome
Euryarchaeota/sim-GCA_000970005.1_ASM97000v1_genomic.fna	Methanosarcina sp. WH1	Complete Genome
Euryarchaeota/sim-GCA_000969965.1_ASM96996v1_genomic.fna	Methanosarcina sp. WWM596	Complete Genome
Euryarchaeota/sim-GCA_000969925.1_ASM96992v1_genomic.fna	Methanosarcina thermophila CHTI-55	Complete Genome
Euryarchaeota/sim-GCA_000969885.1_ASM96988v1_genomic.fna	Methanosarcina thermophila TM-1	Complete Genome
Euryarchaeota/sim-GCA_000969905.1_ASM96990v1_genomic.fna	Methanosarcina vacuolata Z-761	Complete Genome
Euryarchaeota/sim-GCA_000012545.1_ASM1254v1_genomic.fna	Methanosphaera stadtmanae DSM 3091	Complete Genome
Euryarchaeota/sim-GCA_000021965.1_ASM2196v1_genomic.fna	Methanosphaerula palustris E1-9c	Complete Genome
Euryarchaeota/sim-GCA_000013445.1_ASM1344v1_genomic.fna	Methanospirillum hungatei JF-1	Complete Genome
Euryarchaeota/sim-GCA_000145295.1_ASM14529v1_genomic.fna	Methanothermobacter marburgensis str. Marburg	Complete Genome
Euryarchaeota/sim-GCA_000828575.1_ASM82857v1_genomic.fna	Methanothermobacter sp. CaT2	Complete Genome
Euryarchaeota/sim-GCA_000008645.1_ASM864v1_genomic.fna	Methanothermobacter thermautotrophicus str. Delta H	Complete Genome
Euryarchaeota/sim-GCA_000179575.2_ASM17957v2_genomic.fna	Methanothermococcus okinawensis IH1	Complete Genome
Euryarchaeota/sim-GCA_000376965.1_ASM37696v1_genomic.fna	Methanothermococcus thermolithotrophicus DSM 2095	Contig
Euryarchaeota/sim-GCA_000166095.1_ASM16609v1_genomic.fna	Methanothermus fervidus DSM 2088	Complete Genome
Euryarchaeota/sim-GCA_000243455.2_ASM24345v2_genomic.fna	Methanotorris formicicus Mc-S-70	Contig
Euryarchaeota/sim-GCA_000214415.1_ASM21441v1_genomic.fna	Methanotorris igneus Kol 5	Complete Genome
Euryarchaeota/sim-GCA_000711905.1_ASM71190v1_genomic.fna	Methermicoccus shengliensis DSM 18856	Scaffold
Euryarchaeota/sim-GCA_000337535.1_ASM33753v1_genomic.fna	Natrialba aegyptia DSM 13077	Contig
Euryarchaeota/sim-GCA_000337555.1_ASM33755v1_genomic.fna	Natrialba asiatica DSM 12278	Contig
Euryarchaeota/sim-GCA_000337135.1_ASM33713v1_genomic.fna	Natrialba chahannaoensis JCM 10990	Contig
Euryarchaeota/sim-GCA_000337575.1_ASM33757v1_genomic.fna	Natrialba hulunbeirensis JCM 10989	Contig
Euryarchaeota/sim-GCA_000025625.1_ASM2562v1_genomic.fna	Natrialba magadii ATCC 43099	Complete Genome
Euryarchaeota/sim-GCA_000337875.1_ASM33787v1_genomic.fna	Natrialba magadii ATCC 43099	Contig
Euryarchaeota/sim-GCA_000337595.1_ASM33759v1_genomic.fna	Natrialba taiwanensis DSM 12281	Contig
Euryarchaeota/sim-GCA_000337155.1_ASM33715v1_genomic.fna	Natrinema altunense JCM 12890	Contig
Euryarchaeota/sim-GCA_000815265.1_ASM81526v1_genomic.fna	Natrinema altunense	Contig
Euryarchaeota/sim-GCA_000731985.1_ASM73198v1_genomic.fna	Natrinema altunense	Contig
Euryarchaeota/sim-GCA_000337175.1_ASM33717v1_genomic.fna	Natrinema gari JCM 14663	Contig
Euryarchaeota/sim-GCA_000337615.1_ASM33761v1_genomic.fna	Natrinema pallidum DSM 3751	Contig
Euryarchaeota/sim-GCA_000230735.3_ASM23073v3_genomic.fna	Natrinema pellirubrum DSM 15624	Complete Genome
Euryarchaeota/sim-GCA_000337635.1_ASM33763v1_genomic.fna	Natrinema pellirubrum DSM 15624	Contig
Euryarchaeota/sim-GCA_000493245.1_Nat_J71_genomic.fna	Natrinema sp. J7-1	Contig
Euryarchaeota/sim-GCA_000281695.1_ASM28169v1_genomic.fna	Natrinema sp. J7-2	Complete Genome
Euryarchaeota/sim-GCA_000337195.1_ASM33719v1_genomic.fna	Natrinema versiforme JCM 10478	Contig
Euryarchaeota/sim-GCA_000230715.3_ASM23071v3_genomic.fna	Natronobacterium gregoryi SP2	Complete Genome
Euryarchaeota/sim-GCA_000337655.1_ASM33765v1_genomic.fna	Natronobacterium gregoryi SP2	Contig
Euryarchaeota/sim-GCA_000337675.1_ASM33767v1_genomic.fna	Natronococcus amylolyticus DSM 10524	Contig
Euryarchaeota/sim-GCA_000337695.1_ASM33769v1_genomic.fna	Natronococcus jeotgali DSM 18795	Contig
Euryarchaeota/sim-GCA_000328685.1_ASM32868v1_genomic.fna	Natronococcus occultus SP4	Complete Genome
Euryarchaeota/sim-GCA_001316185.1_ASM131618v1_genomic.fna	Natronolimnobius baerhuensis JCM 12253	Contig
Euryarchaeota/sim-GCA_000337215.1_ASM33721v1_genomic.fna	Natronolimnobius innermongolicus JCM 12255	Contig
Euryarchaeota/sim-GCA_000591055.1_ASM59105v1_genomic.fna	Natronomonas moolapensis 8.8.11	Complete Genome
Euryarchaeota/sim-GCA_000026045.1_ASM2604v1_genomic.fna	Natronomonas pharaonis DSM 2160	Complete Genome
Euryarchaeota/sim-GCA_000337715.1_ASM33771v1_genomic.fna	Natronorubrum bangense JCM 10635	Contig
Euryarchaeota/sim-GCA_000337735.1_ASM33773v1_genomic.fna	Natronorubrum sulfidifaciens JCM 14089	Contig
Euryarchaeota/sim-GCA_000337235.1_ASM33723v1_genomic.fna	Natronorubrum tibetense GA33	Contig
Euryarchaeota/sim-GCA_000383975.1_ASM38397v1_genomic.fna	Natronorubrum tibetense GA33	Scaffold
Euryarchaeota/sim-GCA_000966265.1_ASM96626v1_genomic.fna	Palaeococcus ferrophilus DSM 13482	Contig
Euryarchaeota/sim-GCA_000725425.1_ASM72542v1_genomic.fna	Palaeococcus pacificus DY20341	Complete Genome
Euryarchaeota/sim-GCA_000008265.1_ASM826v1_genomic.fna	Picrophilus torridus DSM 9790	Complete Genome
Euryarchaeota/sim-GCA_000195935.2_ASM19593v2_genomic.fna	Pyrococcus abyssi GE5	Chromosome
Euryarchaeota/sim-GCA_000275605.1_ASM27560v1_genomic.fna	Pyrococcus furiosus COM1	Complete Genome
Euryarchaeota/sim-GCA_000007305.1_ASM730v1_genomic.fna	Pyrococcus furiosus DSM 3638	Complete Genome
Euryarchaeota/sim-GCA_000011105.1_ASM1110v1_genomic.fna	Pyrococcus horikoshii OT3	Complete Genome
Euryarchaeota/sim-GCA_000211475.1_ASM21147v1_genomic.fna	Pyrococcus sp. NA2	Complete Genome
Euryarchaeota/sim-GCA_000263735.1_ASM26373v1_genomic.fna	Pyrococcus sp. ST04	Complete Genome
Euryarchaeota/sim-GCA_000215995.1_ASM21599v1_genomic.fna	Pyrococcus yayanosii CH1	Complete Genome
Euryarchaeota/sim-GCA_000403645.1_ASM40364v1_genomic.fna	Salinarchaeum sp. Harcht-Bsk1	Complete Genome
Euryarchaeota/sim-GCA_000151105.2_ASM15110v2_genomic.fna	Thermococcus barophilus MP	Complete Genome
Euryarchaeota/sim-GCA_001433455.1_ASM143345v1_genomic.fna	Thermococcus barophilus	Complete Genome
Euryarchaeota/sim-GCA_001315845.1_ASM131584v1_genomic.fna	Thermococcus celer JCM 8558	Contig
Euryarchaeota/sim-GCA_001484195.1_ASM148419v1_genomic.fna	Thermococcus celericrescens	Contig
Euryarchaeota/sim-GCA_000265525.1_ASM26552v1_genomic.fna	Thermococcus cleftensis	Complete Genome
Euryarchaeota/sim-GCA_000769655.1_ASM76965v1_genomic.fna	Thermococcus eurythermalis	Complete Genome
Euryarchaeota/sim-GCA_000022365.1_ASM2236v1_genomic.fna	Thermococcus gammatolerans EJ3	Complete Genome
Euryarchaeota/sim-GCA_000009965.1_ASM996v1_genomic.fna	Thermococcus kodakarensis KOD1	Complete Genome
Euryarchaeota/sim-GCA_000246985.3_ASM24698v3_genomic.fna	Thermococcus litoralis DSM 5473	Complete Genome
Euryarchaeota/sim-GCA_000585495.1_ASM58549v1_genomic.fna	Thermococcus nautili	Complete Genome
Euryarchaeota/sim-GCA_000018365.1_ASM1836v1_genomic.fna	Thermococcus onnurineus NA1	Complete Genome
Euryarchaeota/sim-GCA_000517445.1_ASM51744v1_genomic.fna	Thermococcus paralvinellae	Complete Genome
Euryarchaeota/sim-GCA_001315905.1_ASM131590v1_genomic.fna	Thermococcus peptonophilus JCM 9653	Contig
Euryarchaeota/sim-GCA_000022545.1_ASM2254v1_genomic.fna	Thermococcus sibiricus MM 739	Complete Genome
Euryarchaeota/sim-GCA_001484685.1_ASM148468v1_genomic.fna	Thermococcus sp. 2319x1	Complete Genome
Euryarchaeota/sim-GCA_000221185.1_ASM22118v1_genomic.fna	Thermococcus sp. 4557	Complete Genome
Euryarchaeota/sim-GCA_000151205.2_ASM15120v2_genomic.fna	Thermococcus sp. AM4	Complete Genome
Euryarchaeota/sim-GCA_001317345.1_ASM131734v1_genomic.fna	Thermococcus sp. EP1	Contig
Euryarchaeota/sim-GCA_001316165.1_ASM131616v1_genomic.fna	Thermococcus sp. JCM 11816	Contig
Euryarchaeota/sim-GCA_000430485.1_ASM43048v1_genomic.fna	Thermococcus sp. PK	Scaffold
Euryarchaeota/sim-GCA_001418715.1_ASM141871v1_genomic.fna	Thermococcus thioreducens	Contig
Euryarchaeota/sim-GCA_000258515.1_TheZil1.0_genomic.fna	Thermococcus zilligii AN1	Contig
Euryarchaeota/sim-GCA_001316105.1_ASM131610v1_genomic.fna	Thermogymnomonas acidicola JCM 13583	Contig
Euryarchaeota/sim-GCA_000195915.1_ASM19591v1_genomic.fna	Thermoplasma acidophilum DSM 1728	Chromosome
Euryarchaeota/sim-GCA_000011185.1_ASM1118v1_genomic.fna	Thermoplasma volcanium GSS1	Complete Genome
Euryarchaeota/sim-GCA_000447225.1_amd_a-plasma_genomic.fna	Thermoplasmatales archaeon A-plasma	Contig
Euryarchaeota/sim-GCA_000350305.1_ASM35030v1_genomic.fna	Thermoplasmatales archaeon BRNA1	Complete Genome
Euryarchaeota/sim-GCA_000496135.1_amd_e-plasma_genomic.fna	Thermoplasmatales archaeon E-plasma	Scaffold
Euryarchaeota/sim-GCA_000364885.1_GATC_genomic.fna	Thermoplasmatales archaeon SCGC AB-539-C06	Contig
Euryarchaeota/sim-GCA_000349645.1_GATC_genomic.fna	Thermoplasmatales archaeon SCGC AB-539-N05	Contig
Euryarchaeota/sim-GCA_000349685.1_GATC_genomic.fna	Thermoplasmatales archaeon SCGC AB-540-F20	Contig
Euryarchaeota/sim-GCA_000246735.1_ASM24673v1_genomic.fna	uncultured marine group II euryarchaeote	Chromosome
Thaumarchaeota/sim-GCA_000398565.1_ASM39856v1_genomic.fna	Aigarchaeota archaeon JGI 0000001-A7	Contig
Thaumarchaeota/sim-GCA_000405765.1_ASM40576v1_genomic.fna	Aigarchaeota archaeon JGI 0000001-B8	Contig
Thaumarchaeota/sim-GCA_000398585.1_ASM39858v1_genomic.fna	Aigarchaeota archaeon JGI 0000001-H6	Contig
Thaumarchaeota/sim-GCA_000405685.1_ASM40568v1_genomic.fna	Aigarchaeota archaeon JGI 0000106-J15	Contig
Thaumarchaeota/sim-GCA_000380685.1_ASM38068v1_genomic.fna	Aigarchaeota archaeon SCGC AAA471-A16	Contig
Thaumarchaeota/sim-GCA_000402935.1_ASM40293v1_genomic.fna	Aigarchaeota archaeon SCGC AAA471-B22	Contig
Thaumarchaeota/sim-GCA_000402915.1_ASM40291v1_genomic.fna	Aigarchaeota archaeon SCGC AAA471-D15	Contig
Thaumarchaeota/sim-GCA_000402965.1_ASM40296v1_genomic.fna	Aigarchaeota archaeon SCGC AAA471-E14	Contig
Thaumarchaeota/sim-GCA_000398485.1_ASM39848v1_genomic.fna	Aigarchaeota archaeon SCGC AAA471-E16	Contig
Thaumarchaeota/sim-GCA_000405905.1_ASM40590v1_genomic.fna	Aigarchaeota archaeon SCGC AAA471-F17	Contig
Thaumarchaeota/sim-GCA_000398505.1_ASM39850v1_genomic.fna	Aigarchaeota archaeon SCGC AAA471-G05	Contig
Thaumarchaeota/sim-GCA_000405925.1_ASM40592v1_genomic.fna	Aigarchaeota archaeon SCGC AAA471-I13	Contig
Thaumarchaeota/sim-GCA_000398525.1_ASM39852v1_genomic.fna	Aigarchaeota archaeon SCGC AAA471-J07	Contig
Thaumarchaeota/sim-GCA_000398545.1_ASM39854v1_genomic.fna	Aigarchaeota archaeon SCGC AAA471-J08	Contig
Thaumarchaeota/sim-GCA_000270325.1_ASM27032v1_genomic.fna	Candidatus Caldiarchaeum subterraneum	Chromosome
Thaumarchaeota/sim-GCA_000220175.2_ASM22017v1_genomic.fna	Candidatus Nitrosoarchaeum koreensis MY1	Contig
Thaumarchaeota/sim-GCA_000241145.2_ASM24114v2_genomic.fna	Candidatus Nitrosoarchaeum limnia BG20	Contig
Thaumarchaeota/sim-GCA_000204585.1_ASM20458v1_genomic.fna	Candidatus Nitrosoarchaeum limnia SFB1	Chromosome
Thaumarchaeota/sim-GCA_000812185.1_ASM81218v1_genomic.fna	Candidatus Nitrosopelagicus brevis	Complete Genome
Thaumarchaeota/sim-GCA_000299365.1_ASM29936v1_genomic.fna	Candidatus Nitrosopumilus koreensis AR1	Complete Genome
Thaumarchaeota/sim-GCA_000242875.3_ASM24287v3_genomic.fna	Candidatus Nitrosopumilus salaria BD31	Contig
Thaumarchaeota/sim-GCA_000299395.1_ASM29939v1_genomic.fna	Candidatus Nitrosopumilus sp. AR2	Complete Genome
Thaumarchaeota/sim-GCA_000875775.1_ASM87577v1_genomic.fna	Candidatus Nitrosopumilus sp. D3C	Complete Genome
Thaumarchaeota/sim-GCA_000956175.1_ASM95617v1_genomic.fna	Candidatus Nitrosopumilus sp. NF5	Complete Genome
Thaumarchaeota/sim-GCA_000730285.1_ASM73028v1_genomic.fna	Candidatus Nitrososphaera evergladensis SR1	Complete Genome
Thaumarchaeota/sim-GCA_000303155.1_ASM30315v1_genomic.fna	Candidatus Nitrososphaera gargensis Ga9.2	Complete Genome
Thaumarchaeota/sim-GCA_000200715.1_ASM20071v1_genomic.fna	Cenarchaeum symbiosum A	Chromosome
Thaumarchaeota/sim-GCA_000746785.1_ASM74678v1_genomic.fna	Marine Group I thaumarchaeote SCGC AAA799-B03	Scaffold
Thaumarchaeota/sim-GCA_000746695.1_ASM74669v1_genomic.fna	Marine Group I thaumarchaeote SCGC AAA799-D07	Contig
Thaumarchaeota/sim-GCA_000746765.1_ASM74676v1_genomic.fna	Marine Group I thaumarchaeote SCGC AAA799-D11	Contig
Thaumarchaeota/sim-GCA_000724145.1_ASM72414v1_genomic.fna	Marine Group I thaumarchaeote SCGC AAA799-E16	Contig
Thaumarchaeota/sim-GCA_000722915.1_ASM72291v1_genomic.fna	Marine Group I thaumarchaeote SCGC AAA799-N04	Contig
Thaumarchaeota/sim-GCA_000746705.1_ASM74670v1_genomic.fna	Marine Group I thaumarchaeote SCGC AAA799-O18	Scaffold
Thaumarchaeota/sim-GCA_000746685.1_ASM74668v1_genomic.fna	Marine Group I thaumarchaeote SCGC AAA799-P11	Scaffold
Thaumarchaeota/sim-GCA_000399745.1_ASM39974v1_genomic.fna	Marine Group I thaumarchaeote SCGC AB-629-A13	Contig
Thaumarchaeota/sim-GCA_000399765.1_ASM39976v1_genomic.fna	Marine Group I thaumarchaeote SCGC AB-629-I23	Contig
Thaumarchaeota/sim-GCA_000746745.1_ASM74674v1_genomic.fna	Marine Group I thaumarchaeote SCGC RSA3	Contig
Thaumarchaeota/sim-GCA_000018465.1_ASM1846v1_genomic.fna	Nitrosopumilus maritimus SCM1	Complete Genome
Thaumarchaeota/sim-GCA_000328925.1_NAR_genomic.fna	Nitrosopumilus sp. AR	Contig
Thaumarchaeota/sim-GCA_001438895.1_ASM143889v1_genomic.fna	Nitrosopumilus sp. BACL13 MAG-120910-bin56	Contig
Thaumarchaeota/sim-GCA_001437625.1_ASM143762v1_genomic.fna	Nitrosopumilus sp. BACL13 MAG-121220-bin23	Contig
Thaumarchaeota/sim-GCA_001321845.1_ASM132184v1_genomic.fna	Nitrosopumilus sp. PRT-SC01	Contig
Thaumarchaeota/sim-GCA_000328945.1_NSJ_genomic.fna	Nitrosopumilus sp. SJ	Contig
Thaumarchaeota/sim-GCA_000698785.1_ASM69878v1_genomic.fna	Nitrososphaera viennensis EN76	Complete Genome
Thaumarchaeota/sim-GCA_001443365.1_ASM144336v1_genomic.fna	Thaumarchaeota archaeon CSP1-1	Scaffold
Thaumarchaeota/sim-GCA_000494145.1_Aigarchaeota_archaeon_OTU_1_genomic.fna	Thaumarchaeota archaeon JGI OTU-1	Contig
Thaumarchaeota/sim-GCA_000494165.1_Aigarchaeota_archaeon_OTU_2_genomic.fna	Thaumarchaeota archaeon JGI OTU-2	Contig
Thaumarchaeota/sim-GCA_000494185.1_Aigarchaeota_archaeon_OTU_3_genomic.fna	Thaumarchaeota archaeon JGI OTU-3	Contig
Thaumarchaeota/sim-GCA_000494125.1_Aigarchaeota_archaeon_OTU_4_genomic.fna	Thaumarchaeota archaeon JGI OTU-4	Contig
Thaumarchaeota/sim-GCA_000685395.1_NKMY2_genomic.fna	Thaumarchaeota archaeon MY2	Contig
Thaumarchaeota/sim-GCA_000802205.2_ASM80220v2_genomic.fna	Thaumarchaeota archaeon MY3	Complete Genome
Thaumarchaeota/sim-GCA_000723185.1_APF_1883_PRJEB4650_genomic.fna	Thaumarchaeota archaeon N4	Contig
Thaumarchaeota/sim-GCA_000955905.3_ASM95590v3_genomic.fna	Thaumarchaeota archaeon SAT1	Complete Genome
Thaumarchaeota/sim-GCA_000402075.1_ASM40207v1_genomic.fna	Thaumarchaeota archaeon SCGC AAA007-O23	Contig
Thaumarchaeota/sim-GCA_000484975.1_ASM48497v1_genomic.fna	Thaumarchaeota archaeon SCGC AAA282-K18	Contig
Thaumarchaeota/sim-GCA_000484935.1_ASM48493v1_genomic.fna	Thaumarchaeota archaeon SCGC AAA287-E17	Contig
Thaumarchaeota/sim-GCA_000484895.1_ASM48489v1_genomic.fna	Thaumarchaeota archaeon SCGC AAA287-I03	Contig
Thaumarchaeota/sim-GCA_000484955.1_ASM48495v1_genomic.fna	Thaumarchaeota archaeon SCGC AAA287-N16	Contig
Thaumarchaeota/sim-GCA_000405745.1_ASM40574v1_genomic.fna	Thaumarchaeota archaeon SCGC AB-179-E04	Contig
Thaumarchaeota/sim-GCA_000349625.1_GATC_genomic.fna	Thaumarchaeota archaeon SCGC AB-539-E09	Contig
Other/sim-GCA_000404305.1_ASM40430v1_genomic.fna	Aenigmarchaeota archaeon JGI 0000106-F11	Contig
Other/sim-GCA_000380865.1_ASM38086v1_genomic.fna	Aenigmarchaeota archaeon SCGC AAA011-F07	Contig
Other/sim-GCA_000806055.1_ASM80605v1_genomic.fna	archaeon GW2011_AR1	Scaffold
Other/sim-GCA_000830275.1_ASM83027v1_genomic.fna	archaeon GW2011_AR10	Complete Genome
Other/sim-GCA_000806135.1_ASM80613v1_genomic.fna	archaeon GW2011_AR11	Scaffold
Other/sim-GCA_000805965.1_ASM80596v1_genomic.fna	archaeon GW2011_AR13	Scaffold
Other/sim-GCA_000830295.1_ASM83029v1_genomic.fna	archaeon GW2011_AR15	Chromosome
Other/sim-GCA_000805925.1_ASM80592v1_genomic.fna	archaeon GW2011_AR16	Scaffold
Other/sim-GCA_000805995.1_ASM80599v1_genomic.fna	archaeon GW2011_AR17	Scaffold
Other/sim-GCA_000806155.1_ASM80615v1_genomic.fna	archaeon GW2011_AR18	Scaffold
Other/sim-GCA_000806015.1_ASM80601v1_genomic.fna	archaeon GW2011_AR19	Scaffold
Other/sim-GCA_000830315.1_ASM83031v1_genomic.fna	archaeon GW2011_AR20	Complete Genome
Other/sim-GCA_000806035.1_ASM80603v1_genomic.fna	archaeon GW2011_AR21	Scaffold
Other/sim-GCA_000806075.1_ASM80607v1_genomic.fna	archaeon GW2011_AR3	Scaffold
Other/sim-GCA_000806095.1_ASM80609v1_genomic.fna	archaeon GW2011_AR4	Scaffold
Other/sim-GCA_000806115.1_ASM80611v1_genomic.fna	archaeon GW2011_AR5	Scaffold
Other/sim-GCA_000805915.1_ASM80591v1_genomic.fna	archaeon GW2011_AR6	Scaffold
Other/sim-GCA_000805935.1_ASM80593v1_genomic.fna	archaeon GW2011_AR9	Scaffold
Other/sim-GCA_001399805.1_ASM139980v1_genomic.fna	Bathyarchaeota archaeon BA1	Scaffold
Other/sim-GCA_001399795.1_ASM139979v1_genomic.fna	Bathyarchaeota archaeon BA2	Scaffold
Other/sim-GCA_000405245.1_ASM40524v1_genomic.fna	Candidatus Aenigmarchaeum subterraneum SCGC AAA011-O16	Contig
Other/sim-GCA_000236195.2_ASM23619v1_genomic.fna	Candidatus Haloredivivus sp. G17	Contig
Other/sim-GCA_000402355.1_ASM40235v1_genomic.fna	Candidatus Iainarchaeum andersonii SCGC AAA011-E11	Contig
Other/sim-GCA_000019605.1_ASM1960v1_genomic.fna	Candidatus Korarchaeum cryptofilum OPF8	Complete Genome
Other/sim-GCA_000220375.1_ASM22037v1_genomic.fna	Candidatus Nanosalina sp. J07AB43	Scaffold
Other/sim-GCA_000220355.1_ASM22035v1_genomic.fna	Candidatus Nanosalinarum sp. J07AB56	Scaffold
Other/sim-GCA_000192615.1_ASM19261v1_genomic.fna	Candidatus Parvarchaeum acidophilus ARMAN-5_'5-way FS'	Scaffold
Other/sim-GCA_000404545.1_ASM40454v1_genomic.fna	Diapherotrites archaeon SCGC AAA011-K09	Contig
Other/sim-GCA_000404525.1_ASM40452v1_genomic.fna	Diapherotrites archaeon SCGC AAA011-N19	Contig
Other/sim-GCA_000224475.1_ASM22447v1_genomic.fna	halophilic archaeon DL31	Complete Genome
Other/sim-GCA_000986845.1_ASM98684v1_genomic.fna	Lokiarchaeum sp. GC14_75	Contig
Other/sim-GCA_000494105.1_Nanoarchaeota_archaeon_OTU_1_combined_assembly_genomic.fna	Nanoarchaeota archaeon JGI OTU-1	Contig
Other/sim-GCA_000494085.1_Nanoarchaeota_archaeon_OTU_2_combined_assembly_genomic.fna	Nanoarchaeota archaeon JGI OTU-2	Contig
Other/sim-GCA_000405225.1_ASM40522v1_genomic.fna	Nanoarchaeota archaeon SCGC AAA011-D5	Contig
Other/sim-GCA_000402515.1_ASM40251v1_genomic.fna	Nanoarchaeota archaeon SCGC AAA011-G17	Contig
Other/sim-GCA_000402255.1_ASM40225v1_genomic.fna	Nanoarchaeota archaeon SCGC AAA011-J2	Contig
Other/sim-GCA_000402735.1_ASM40273v1_genomic.fna	Nanoarchaeota archaeon SCGC AAA011-K22	Contig
Other/sim-GCA_000402475.1_ASM40247v1_genomic.fna	Nanoarchaeota archaeon SCGC AAA011-L15	Contig
Other/sim-GCA_000380905.1_ASM38090v1_genomic.fna	Nanoarchaeota archaeon SCGC AAA011-L22	Contig
Other/sim-GCA_000387965.1_Nst1_genomic.fna	Nanoarchaeota Nst1	Contig
Other/sim-GCA_000008085.1_ASM808v1_genomic.fna	Nanoarchaeum equitans Kin4-M	Complete Genome
Other/sim-GCA_000740075.1_ASM74007v1_genomic.fna	Nanohaloarchaea archaeon AB578-D14	Contig
Other/sim-GCA_000496195.1_A07HB70_072612b_select_genomic.fna	uncultured archaeon A07HB70	Scaffold
Other/sim-GCA_000496215.1_A07HN63_021313_select_genomic.fna	uncultured archaeon A07HN63	Scaffold
Other/sim-GCA_000496235.1_A07HR60_111512_select_genomic.fna	uncultured archaeon A07HR60	Scaffold
Other/sim-GCA_000496175.1_A07HR67_11212a_select_genomic.fna	uncultured archaeon A07HR67	Scaffold
Other/sim-GCA_000965745.1_ASM96574v1_genomic.fna	uncultured archaeon	Chromosome

## Sheet: Table S2A
Table S2. Tabulation of RPPs in each archaeal phylum
(A) Euryarchaeota
Organism	Order	Status		RPP29	RPP21		POP5	RPP30	Neighbor? *		L7Ae
Methanothermobacter marburgensis str. Marburg	Methanobacteriales	Complete Genome		Y	Y		Y	Y	Y		Y
Methanosphaera stadtmanae DSM 3091	Methanobacteriales	Complete Genome		Y	Y		Y	Y	Y		Y
Methanobacterium formicicum	Methanobacteriales	Complete Genome		Y	Y		Y	Y	Y		Y
Methanobrevibacter millerae	Methanobacteriales	Complete Genome		Y	Y		Y	Y	Y		Y
Methanopyrus kandleri AV19	Methanopyrales	Complete Genome		Y	Y		Y	Y	Y		Y
Methanothermus fervidus DSM 2088	Methanomicrobiales	Complete Genome		Y	Y		Y	Y	Y		Y
Methanolacinia petrolearia DSM 11571	Methanomicrobiales	Complete Genome		Y	Y		Y	Y	Y		N
Methanocorpusculum labreanum Z	Methanomicrobiales	Complete Genome		Y	Y		Y	Y	Y		Y
Methanoculleus marisnigri JR1	Methanomicrobiales	Complete Genome		Y	Y		Y	Y	Y		Y
Methanofollis liminatans DSM 4140	Methanomicrobiales	Chromosome		Y	Y		Y	Y	Y		Y
Methanoplanus limicola DSM 2279	Methanomicrobiales	Chromosome		Y	Y		Y	Y	Y		Y
Methanolinea tarda NOBI-1	Methanomicrobiales	Complete Genome		Y	Y		Y	Y	Y		Y
Methanoregula boonei 6A8	Methanomicrobiales	Complete Genome		Y	Y		Y	Y	Y		Y
Methanospirillum hungatei JF-1	Methanomicrobiales	Complete Genome		Y	Y		Y	Y	Y		Y
Candidatus Methanoperedens sp. BLZ1	Methanomicrobiales	Contig		Y	Y		Y	Y	Y		Y
Methanomicrobium mobile BP	Methanomicrobiales	Contig		Y	Y		Y	Y	Y		N
Methanocella arvoryzae MRE50	Methanomicrobiales	Complete Genome		Y	Y		Y	Y	Y		Y
Methanogenium cariaci JCM 10550	Methanomicrobiales	Contig		N	Y		Y	Y	Y		N
Methermicoccus shengliensis DSM 18856	Methanomicrobiales	Scaffold		Y	Y		Y	Y	Y		N
Archaeoglobus fulgidus DSM 4304	Archaeoglobales	Complete Genome		Y	Y		Y	Y	Y		Y
Ferroglobus placidus DSM 10642	Archaeoglobales	Complete Genome		Y	Y		Y	Y	Y		Y
Geoglobus acetivorans	Archaeoglobales	Complete Genome		Y	Y		Y	Y	Y		Y
Methanocaldococcus bathoardescens	Methanococcales	Complete Genome		Y	Y		Y	Y	Y		Y
Methanococcus maripaludis C5	Methanococcales	Complete Genome		Y	Y		Y	Y	Y		Y
Methanothermococcus okinawensis IH1	Methanococcales	Complete Genome		Y	Y		Y	Y	Y		Y
Methanotorris igneus Kol 5	Methanococcales	Complete Genome		Y	Y		Y	Y	Y		Y
Methanococcoides burtonii DSM 6242	Methanosarcinales	Complete Genome		Y	Y		Y	Y	Y		Y
Methanohalobium evestigatum Z-7303	Methanosarcinales	Complete Genome		Y	Y		Y	Y	Y		Y
Methanohalophilus mahii DSM 5219	Methanosarcinales	Complete Genome		Y	Y		Y	Y	Y		Y
Methanolobus psychrophilus R15	Methanosarcinales	Complete Genome		Y	Y		Y	Y	Y		Y
Methanomethylovorans hollandica DSM 15978	Methanosarcinales	Complete Genome		Y	Y		Y	Y	Y		Y
Methanosaeta concilii GP6	Methanosarcinales	Complete Genome		Y	Y		Y	Y	Y		Y
Methanosalsum zhilinae DSM 4017	Methanosarcinales	Complete Genome		Y	Y		Y	Y	Y		Y
Methanosarcina acetivorans C2A	Methanosarcinales	Complete Genome		Y	Y		Y	Y	Y		Y
Palaeococcus pacificus DY20341	Thermococcales	Complete Genome		Y	Y		Y	Y	Y		Y
Pyrococcus furiosus DSM 3638	Thermococcales	Complete Genome		Y	Y		Y	Y	Y		Y
Thermococcus barophilus	Thermococcales	Complete Genome		Y	Y		Y	Y	Y		Y
Acidiplasma sp. MBA-1	Thermoplasmatales	Contig		Y	Y		Y	N			N
Ferroplasma acidarmanus fer1	Thermoplasmatales	Complete Genome		Y	Y		N	N			Y
Thermoplasma volcanium GSS1	Thermoplasmatales	Complete Genome		Y	Y		N	N			Y
Thermoplasmatales archaeon BRNA1	Thermoplasmatales	Complete Genome		Y	Y		Y	Y	Y		Y
Picrophilus torridus DSM 9790	Thermoplasmatales	Complete Genome		Y	Y		N	N			Y
Candidatus Methanomassiliicoccus intestinalis Issoire-Mx1	Thermoplasmatales	Complete Genome		Y	Y		Y	Y	Y		Y
Candidatus Methanomethylophilus alvus Mx1201	Thermoplasmatales	Complete Genome		N	Y		Y	Y	Y		Y
Candidatus Methanoplasma termitum	Thermoplasmatales	Complete Genome		Y	Y		Y	?	?		Y
Methanomassiliicoccales archaeon RumEn M1	Thermoplasmatales	Contig		N	Y		Y	Y	Y		N
Salinarchaeum sp. Harcht-Bsk1	Halobacteriales	Complete Genome		Y	Y		Y	Y	Y		Y
Haladaptatus cibarius D43	Halobacteriales	Contig		Y	Y		Y	Y	Y		N
Halalkalicoccus jeotgali B3	Halobacteriales	Complete Genome		Y	Y		Y	Y	Y		Y
Haloarcula marismortui ATCC 43049	Halobacteriales	Complete Genome		Y	Y		Y	Y	Y		Y
Halobacteriaceae archaeon SB9	Halobacteriales	Contig		N	Y		Y	Y	Y		Y
Halobacterium salinarum NRC-1	Halobacteriales	Complete Genome		Y	Y		Y	Y	Y		Y
Halobiforma lacisalsi AJ5	Halobacteriales	Contig		Y	Y		Y	Y	Y		N
Haloferax volcanii DS2	Halobacteriales	Complete Genome		Y	Y		Y	Y	Y		Y
Halogeometricum borinquense DSM 11551	Halobacteriales	Complete Genome		Y	Y		Y	Y	Y		Y
Halogranum salarium B-1	Halobacteriales	Contig		Y	Y		Y	Y	Y		N
Halomicrobium mukohataei DSM 12286	Halobacteriales	Complete Genome		Y	Y		Y	Y	Y		Y
Halopiger xanaduensis SH-6	Halobacteriales	Complete Genome		Y	Y		Y	Y	Y		Y
Haloplanus natans DSM 17983	Halobacteriales	Scaffold		Y	Y		Y	Y	Y		Y
Haloquadratum walsbyi C23	Halobacteriales	Complete Genome		Y	Y		Y	Y	Y		Y
Halorhabdus tiamatea SARL4B	Halobacteriales	Complete Genome		Y	Y		Y	Y	Y		Y
Halorubrum lacusprofundi ATCC 49239	Halobacteriales	Complete Genome		Y	Y		Y	Y	Y		Y
Halosimplex carlsbadense 2-9-1	Halobacteriales	Contig		Y	Y		Y	Y	Y		N
Halostagnicola larsenii XH-48	Halobacteriales	Complete Genome		Y	Y		Y	Y	Y		Y
Haloterrigena turkmenica DSM 5511	Halobacteriales	Complete Genome		Y	Y		Y	Y	Y		Y
Halovivax ruber XH-70	Halobacteriales	Complete Genome		Y	Y		Y	Y	Y		Y
Natrialba magadii ATCC 43099	Halobacteriales	Complete Genome		Y	Y		Y	Y	Y		Y
Natrinema pellirubrum DSM 15624	Halobacteriales	Complete Genome		Y	Y		Y	Y	Y		Y
Natronobacterium gregoryi SP2	Halobacteriales	Complete Genome		Y	Y		Y	Y	Y		Y
Natronococcus occultus SP4	Halobacteriales	Complete Genome		Y	Y		Y	Y	Y		Y
Natronolimnobius innermongolicus JCM 12255	Halobacteriales	Contig		Y	Y		Y	Y	Y		N
Natronomonas moolapensis 8.8.11	Halobacteriales	Complete Genome		Y	Y		Y	Y	Y		Y
Natronorubrum tibetense GA33	Halobacteriales	Scaffold		Y	Y		Y	Y	Y		N
Halanaeroarchaeum sulfurireducens	Halobacteriales	Complete Genome		Y	Y		Y	Y	Y		Y
Halapricum salinum	Halobacteriales	Contig		Y	Y		Y	Y	Y		N
Halarchaeum acidiphilum MH1-52-1	Halobacteriales	Contig		Y	Y		Y	Y	Y		N
Halobellus rufus	Halobacteriales	Contig		Y	Y		Y	Y	Y		N
Halolamina sediminis	Halobacteriales	Contig		N	Y		Y	Y	Y		N
Halonotius sp. J07HN4	Halobacteriales	Scaffold		Y	Y		Y	Y	Y		N
Candidatus Halobonum tyrrellensis G22	Halobacteriales	Contig		N	Y		Y	Y	Y		Y
Halopenitus sp. DYS4	Halobacteriales	Scaffold		N	Y		Y	Y	Y		N
halophilic archaeon DL31	Halobacteriales	Complete Genome		Y	Y		Y	Y	Y		Y
Aciduliprofundum sp. MAR08-339	unclassified	Complete Genome		Y	Y		N	N			Y
* This column indicates whether POP5 and RPP30 are adjacent to each other in the genome.

## Sheet: Table S2B
(B) Crenarchaeota
Organism	Order	Status		RPP29	RPP21		POP5	RPP30	Neighbor? *		L7Ae
Desulfurococcus fermentans DSM 16532	Desulfurococcales	Complete Genome		Y	Y		Y	Y	Y		Y
Thermosphaera aggregans DSM 11486	Desulfurococcales	Complete Genome		Y	Y		Y	N			Y
Hyperthermus butylicus DSM 5456	Desulfurococcales	Complete Genome		Y	Y		Y	Y	Y		Y
Pyrolobus fumarii 1A	Desulfurococcales	Complete Genome		Y	Y		Y	Y	Y		Y
Staphylothermus hellenicus DSM 12710	Desulfurococcales	Complete Genome		Y	Y		Y	Y	Y		Y
Thermogladius cellulolyticus 1633	Desulfurococcales	Complete Genome		Y	Y		Y	N			Y
Ignisphaera aggregans DSM 17230	Desulfurococcales	Complete Genome		Y	Y		Y	N			Y
Fervidicoccus fontis Kam940	Desulfurococcales	Complete Genome		Y	Y		Y	Y	Y		Y
Pyrodictium delaneyi	Desulfurococcales	Complete Genome		Y	Y		Y	Y	Y
Aeropyrum camini SY1 = JCM 12091	Desulfurococcales	Complete Genome		Y	Y		Y	Y	N		Y
Ignicoccus hospitalis KIN4/I	Desulfurococcales	Complete Genome		Y	Y		Y	Y	N		Y
Metallosphaera sedula DSM 5348	Sulfolobales	Complete Genome		Y	Y		Y	N			Y
Acidianus hospitalis W1	Sulfolobales	Complete Genome		Y	Y		Y	N			Y
Sulfolobus solfataricus	Sulfolobales	Complete Genome		Y	Y		Y	Y	Y		Y
Acidilobus saccharovorans 345-15	Acidilobales	Complete Genome		Y	Y		Y	Y	N		Y
Caldisphaera lagunensis DSM 15908	Acidilobales	Complete Genome		Y	Y		Y	Y	N		Y
Thermofilum carboxyditrophus 1505	Thermoproteales	Complete Genome		Y	Y		Y	Y	N		Y
Thermoproteus uzoniensis 768-20	Thermoproteales	Complete Genome		Y	N		Y	Y			Y
Pyrobaculum arsenaticum DSM 13514	Thermoproteales	Complete Genome		Y	N		Y	Y			Y
Vulcanisaeta distributa DSM 14429	Thermoproteales	Complete Genome		Y	N		Y	Y			Y
Caldivirga maquilingensis IC-167	Thermoproteales	Complete Genome		Y	N		Y	Y			Y
* This column indicates whether POP5 and RPP30 are adjacent to each other in the genome.

## Sheet: Table S2C
(C) Thaumarchaeota
Organism	Order	Status		RPP29	RPP21		POP5	RPP30	Neighbor? *		L7Ae
Nitrososphaera viennensis EN76	Nitrososphaeria	Complete Genome		Y	Y		N	N			Y
Candidatus Nitrososphaera evergladensis SR1	Nitrososphaeria	Complete Genome		Y	Y		N	N			Y
Candidatus Nitrososphaera gargensis Ga9.2	Nitrososphaeria	Complete Genome		Y	Y		Y	N			Y
Cenarchaeum symbiosum A	Cenarchaeales	Chromosome		Y	Y		N	N			Y
Nitrosopumilus maritimus SCM1	Nitrosopumilales	Complete Genome		Y	N		N	N			Y
Candidatus Nitrosopumilus koreensis AR1	Nitrosopumilales	Complete Genome		Y	Y		N	N			Y
Candidatus Nitrosopumilus sp. AR2	Nitrosopumilales	Complete Genome		Y	Y		N	N			Y
Candidatus Nitrosopumilus sp. D3C	Nitrosopumilales	Complete Genome		Y	Y		N	N			Y
Candidatus Nitrosopumilus sp. NF5	Nitrosopumilales	Complete Genome		Y	Y		N	N			Y
Candidatus Caldiarchaeum subterraneum	unclassified	Chromosome		Y	Y		Y	Y	Y		Y
Candidatus Nitrosoarchaeum limnia SFB1	unclassified	Chromosome		Y	Y		N	N			Y
Candidatus Nitrosopelagicus brevis	unclassified	Complete Genome		Y	Y		N	N			Y
Thaumarchaeota archaeon MY3	unclassified	Complete Genome		Y	Y		Y	N			Y
Thaumarchaeota archaeon SAT1	unclassified	Complete Genome		Y	Y		N	N			Y
* This column indicates whether POP5 and RPP30 are adjacent to each other in the genome.

## Sheet: Table S2D
(D) Other archaeal phyla
Organism	Phylum	Status		RPP29	RPP21		POP5	RPP30	Neighbor? *		L7Ae
Aenigmarchaeota archaeon SCGC AAA011-F07	Aenigmarchaeota	Contig		Y	N		N	N			Y
Bathyarchaeota archaeon BA1	Bathyarchaeota	Scaffold		Y	Y		Y	Y	different scaffold		N
Candidatus Haloredivivus sp. G17	Nanohaloarchaeota	Contig		Y	Y		Y	Y	Y		Y
Candidatus Nanosalina sp. J07AB43	Nanohaloarchaeota	Scaffold		N	N		Y	Y	Y?		Y
Candidatus Parvarchaeum acidophilus ARMAN-5_'5-way FS'	Parvarchaeota	Scaffold		N	Y		N	N			N
Lokiarchaeum sp. GC14_75	Lokiarchaeota	Contig		Y	Y		Y	Y	Y		Y
Nanoarchaeum equitans Kin4-M	Nanoarchaeota	Complete Genome		N	N		N	N			Y
Candidatus Iainarchaeum andersonii SCGC AAA011-E11	Diapherotrites	Contig		Y	Y		Y	Y	Y		N
Candidatus Korarchaeum cryptofilum OPF8	Korarchaeota	Complete Genome		Y	Y		N?	N			Y
* This column indicates whether POP5 and RPP30 are adjacent to each other in the genome.

## Sheet: Table S3
Table S3. List of 71 archaeal genomes whose RPPs were used in the sequence alignments
Genome	Phylum	Order	NCBI Taxon ID
Archaeoglobus fulgidus VC-16, DSM 4304	Euryarchaeota	Archaeoglobales	224325
Archaeoglobus profundus Av18, DSM 5631	Euryarchaeota	Archaeoglobales	572546
Archaeoglobus sulfaticallidus PM70-1, DSM 19444 (Asulf_version1)	Euryarchaeota	Archaeoglobales	387631
Archaeoglobus veneficus SNP6, DSM 11195	Euryarchaeota	Archaeoglobales	693661
Ferroglobus placidus AEDII12DO, DSM 10642	Euryarchaeota	Archaeoglobales	589924
Geoglobus acetivorans SBH6	Euryarchaeota	Archaeoglobales	565033
Haladaptatus cibarius D43	Euryarchaeota	Halobacteriales	1455608
Halalkalicoccus jeotgali B3, DSM 18796	Euryarchaeota	Halobacteriales	795797
Halapricum salinum CBA1105	Euryarchaeota	Halobacteriales	1457250
Haloarchaeon 3A1_DGR	Euryarchaeota	Halobacteriales	1071085
Halobacteriaceae archaeon HSR2	Euryarchaeota	Halobacteriales	1516076
Halobacterium sp. DL1	Euryarchaeota	Halobacteriales	751944
Halogranum amylolyticum CGMCC 1.10121	Euryarchaeota	Halobacteriales	660520
Halopelagius inordinatus CGMCC 1.7739	Euryarchaeota	Halobacteriales	553467
Haloquadratum walsbyi C23, DSM 16854	Euryarchaeota	Halobacteriales	768065
Halosimplex carlsbadense 2-9-1	Euryarchaeota	Halobacteriales	797114
Halostagnicola larsenii XH-48, DSM 17691	Euryarchaeota	Halobacteriales	797299
Natronomonas moolapensis 8.8.11, DSM 18674	Euryarchaeota	Halobacteriales	268739
Natronomonas pharaonis Gabara, DSM 2160	Euryarchaeota	Halobacteriales	348780
Salinarchaeum sp. Harcht-Bsk1	Euryarchaeota	Halobacteriales	1333523
Haloplanus natans RE 101	Euryarchaeota	Haloferacales	376171
Methanobacterium sp. SMA-27	Euryarchaeota	Methanobacteriales	2164
Methanobacterium sp. AL-21	Euryarchaeota	Methanobacteriales	868132
Methanobacterium sp. SWAN-1	Euryarchaeota	Methanobacteriales	868131
Methanobacterium veterum MK4, DSM 19849	Euryarchaeota	Methanobacteriales	408577
Methanobrevibacter millerae DSM 16643	Euryarchaeota	Methanobacteriales	230361
Methanobrevibacter olleyae DSM 16632	Euryarchaeota	Methanobacteriales	294671
Methanobrevibacter wolinii SH	Euryarchaeota	Methanobacteriales	1410664
Methanosphaera stadtmanae DSM 3091	Euryarchaeota	Methanobacteriales	339860
Methanothermus fervidus V24S, DSM 2088	Euryarchaeota	Methanobacteriales	523846
Methanocella arvoryzae MRE50 (reannotation)	Euryarchaeota	Methanocellales	351160
Methanocaldococcus infernus ME	Euryarchaeota	Methanococcales	573063
Methanocaldococcus villosus KIN24-T80	Euryarchaeota	Methanococcales	1069083
Methanococcus vannielii SB	Euryarchaeota	Methanococcales	406327
Methanococcus voltae A3	Euryarchaeota	Methanococcales	456320
Methanothermococcus okinawensis IH1	Euryarchaeota	Methanococcales	647113
Methanothermococcus thermolithotrophicus DSM 2095	Euryarchaeota	Methanococcales	523845
Methanoculleus marisnigri JR1, DSM 1498	Euryarchaeota	Methanomicrobiales	368407
Methanolinea tarda NOBI-1	Euryarchaeota	Methanomicrobiales	882090
Methanomicrobium mobile BP, DSM 1539	Euryarchaeota	Methanomicrobiales	2205
Methanoplanus limicola M3, DSM 2279	Euryarchaeota	Methanomicrobiales	937775
Methanoplanus petrolearius SEBR 4847, DSM 11571	Euryarchaeota	Methanomicrobiales	679926
Methanoregula boonei 6A8	Euryarchaeota	Methanomicrobiales	456442
Methanoregula formicica SMSP, DSM 22288	Euryarchaeota	Methanomicrobiales	593750
Methanosphaerula palustris E1-9c, DSM 19958	Euryarchaeota	Methanomicrobiales	521011
Methanopyrus kandleri AV19	Euryarchaeota	Methanopyrales	190192
Methanococcoides burtonii DSM 6242	Euryarchaeota	Methanosarcinales	259564
Methanohalobium evestigatum Z-7303, DSM 3721	Euryarchaeota	Methanosarcinales	644295
Methanolobus profundi Mob M	Euryarchaeota	Methanosarcinales	487685
Methanolobus psychrophilus R15	Euryarchaeota	Methanosarcinales	1094980
Methanomethylovorans hollandica DSM 15978	Euryarchaeota	Methanosarcinales	867904
Methanosaeta harundinacea 6Ac	Euryarchaeota	Methanosarcinales	1110509
Methanosaeta thermophila PT	Euryarchaeota	Methanosarcinales	349307
Methanosalsum zhilinae WeN5, DSM 4017	Euryarchaeota	Methanosarcinales	679901
uncultured Methanosarcinales sp. ANME-2a	Euryarchaeota	Methanosarcinales	588815
Natronobacterium gregoryi SP2	Euryarchaeota	Natrialbales	797304
Palaeococcus ferrophilus DMJ, DSM 13482	Euryarchaeota	Thermococcales	588319
Pyrococcus furiosus DSM 3638	Euryarchaeota	Thermococcales	186497
Pyrococcus horikoshii OT3	Euryarchaeota	Thermococcales	70601
Pyrococcus yayanosii CH1	Euryarchaeota	Thermococcales	529709
Methanoflorens stordalenmirensis (Draft_v4.3.2)	Euryarchaeota	unclassified	224756
Diapherotrites archaeon SCGC AAA011-E11	Diapherotrites	unclassified	1104576
Aeropyrum camini SY1, JCM 12091	Crenarchaeota	Desulfurococcales	1198449
Desulfurococcus kamchatkensis 1221n	Crenarchaeota	Desulfurococcales	490899
Hyperthermus butylicus DSM 5456	Crenarchaeota	Desulfurococcales	415426
Pyrolobus fumarii 1A, DSM 11204	Crenarchaeota	Desulfurococcales	694429
Staphylothermus marinus F1, DSM 3639	Crenarchaeota	Desulfurococcales	399550
Thermogladius cellulolyticus 1633	Crenarchaeota	Desulfurococcales	1184251
Acidianus hospitalis W1	Crenarchaeota	Sulfolobales	933801
Desulfurococcales archaeon	Crenarchaeota	unclassified	114380
Bathyarchaeota archaeon (strain BA1 or BA2)	Unclassified	unclassified	1700835 (BA1); 1700836 (BA2)
